# Supplementary material for: Down‐regulation of Shh in the hair follicles of mice during chemotherapy‐induced hair loss is mediated by the JAK/STAT1 signaling pathway
Source: FEBS Open Bio. 2025 Nov 20;16(5):966–78. doi: 10.1002/2211-5463.70160 (PMC13145336; doi:10.1002/2211-5463.70160)
Supplement: Supplementary file 4 — Table S1. List of primers used in the present study. [file FEB4-16-966-s001.xlsx]

## Sheet: Sheet1
Table S1 List of primers used in this study
Primer	Sequence(5'-3')	Products(bp)	Purpose
SB1 Forward	TGCGGGGTATTTTTCCAATA	181	ChIP-PCR
SB1 Reverse	GGCTGCTGTGGCTTTATTTT		ChIP-PCR
SB2 Forward	AGAGTGTTGGACACCCCAAG	200	ChIP-PCR
SB2 Reverse	ATGTGGAATTCAGGCTCCTT		ChIP-PCR
SB3 Forward	CGCCCATCCTAGAGGAATCT	165	ChIP-PCR
SB3 Reverse	CTCTTGGGGTGTCCAACACT		ChIP-PCR
Shhgfp Common	GGGACAGCTCACAAGTCCTC		Genotyping
Shhgfp WT	CTCGGCTACGTTGGGAATAA	200	Genotyping
Shhgfp Mutant	GGTGCGCTCCTGGACGTA	350	Genotyping
Shh Forward	GCTGATGACTCAGAGGTGCA	198	q PCR
Shh Reverse	GCCAGCATGCCGTACTTGCT		q PCR
β-actin Forward	AGAGGGAAATCGTGCGTGAC	214	q PCR
β-actin Reverse	TCATGGATGCCACAGGATTC		q PCR
