# Supplementary material for: Down‐regulation of Shh in the hair follicles of mice during chemotherapy‐induced hair loss is mediated by the JAK/STAT1 signaling pathway
Source: FEBS Open Bio. 2025 Nov 20;16(5):966–78. doi: 10.1002/2211-5463.70160 (PMC13145336; doi:10.1002/2211-5463.70160)
Supplement: Supplementary file 5 — Table S2. List of differentially expressed genes (CYP 12 h versus Control). [file FEB4-16-966-s006.xlsx]

## Sheet: CYP12h vs Control
Table S2 List of differentially expressed genes(CYP 12h vs Control)
GeneID	baseMean	log2FoldChange	lfcSE	stat	pvalue	padj
Rprm	88.3111	8.87952	1.2792	6.94146	3.88065e-12	9.87126e-10
Apol9a	85.7786	8.43147	1.30762	6.44793	1.13387e-10	2.19453e-08
Matn1	49.6303	8.10736	1.35233	5.9951	2.03355e-09	3.14865e-07
Ctrc	53.0158	7.67253	1.28305	5.97991	2.23263e-09	3.42708e-07
Actn2	32.4047	7.56308	1.38304	5.46846	4.53966e-08	5.35319e-06
Otog	21.1554	7.36381	1.6617	4.43149	9.35858e-06	0.000610399
LOC118568195	20.7028	7.35815	1.78655	4.11863	3.81129e-05	0.00201909
Fcgr1	73.8236	7.22938	1.473	4.90794	9.20369e-07	7.80385e-05
Svop	21.9219	7.17786	1.42015	5.05429	4.32003e-07	4.06997e-05
Hoatz	24.7679	7.09739	1.47185	4.82208	1.42067e-06	0.000115509
Prss56	17.7934	7.04982	1.42704	4.94016	7.80572e-07	6.94943e-05
Gm32221	30.2223	7.0231	1.39552	5.03262	4.83825e-07	4.46373e-05
Mmp12	21.2133	6.95946	1.62877	4.27283	1.93012e-05	0.00113425
Gm10505	18.1239	6.95034	1.35794	5.1183	3.08295e-07	3.06676e-05
Ces2e	793.485	6.94636	0.447723	15.5149	2.75158e-54	8.16577e-51
Gm34293	16.5238	6.93848	1.84106	3.76874	0.000164071	0.00662462
Fcgr3	42.5541	6.73703	1.48137	4.54784	5.42002e-06	0.000369766
Ccl5	172.231	6.73491	1.43146	4.70493	2.53952e-06	0.00019579
Ifi209	40.3092	6.71903	1.57349	4.27013	1.95355e-05	0.00114424
Ifit1	785.176	6.68459	0.889275	7.5169	5.60898e-14	1.69277e-11
Rps7-ps3	1651.88	6.67192	1.57103	4.24685	2.16793e-05	0.00124926
1700028P14Rik	17.4772	6.60827	1.4414	4.58463	4.54802e-06	0.000321357
Gm34922	58.7381	6.55611	1.11939	5.85688	4.7165e-09	6.82413e-07
Robo3	143.28	6.41543	0.759065	8.45175	2.86969e-17	1.1355e-14
Olfr1318	16.4015	6.36608	1.45136	4.38629	1.153e-05	0.000730615
1700061I17Rik	35.3983	6.28	1.3439	4.67296	2.96883e-06	0.000224949
Zscan10	31.2708	6.27384	1.2634	4.96583	6.8409e-07	6.1832e-05
Oas2	76.8921	6.0955	1.55307	3.9248	8.68014e-05	0.00392281
Epsti1	30.0957	6.09169	1.53201	3.97627	7.00055e-05	0.00335086
H60b	12.0805	6.08619	1.48575	4.09638	4.19664e-05	0.00218273
9130204K15Rik	13.0126	6.05227	1.52347	3.97268	7.10685e-05	0.00337452
Nkx2-9	170.323	6.04146	0.771666	7.82912	4.91294e-15	1.62e-12
Fcrls	19.8286	6.01863	1.46282	4.11439	3.88201e-05	0.00203903
Ddx60	200.245	6.01422	1.16153	5.17786	2.24442e-07	2.36474e-05
Sell	12.2956	5.93783	1.86579	3.18248	0.00146018	0.0355677
Pcp4	15.2296	5.89517	1.77488	3.32145	0.000895524	0.0244566
Gm29943	42.8133	5.65913	1.34092	4.22032	2.43952e-05	0.0013617
Clec4a3	19.2761	5.64993	1.6276	3.47131	0.000517918	0.0164679
Tlr7	23.0368	5.63215	1.62524	3.46543	0.000529384	0.0167726
Aoah	18.8925	5.58813	1.65549	3.37552	0.000736763	0.0213314
Slc34a3	62.158	5.58122	0.876446	6.36802	1.9149e-10	3.51512e-08
Mgl2	37.2404	5.55866	1.36314	4.07784	4.54551e-05	0.00229346
Dmrtb1	81.7934	5.48859	0.804781	6.81998	9.10556e-12	2.13334e-09
Gm38794	26.4784	5.48607	1.31508	4.17167	3.02374e-05	0.00166175
Kbtbd12	73.0267	5.45402	0.741062	7.35973	1.84279e-13	5.20837e-11
Ms4a4c	24.1488	5.4451	1.7366	3.1355	0.00171561	0.0400894
Mx2	159.866	5.36835	0.803793	6.67878	2.40944e-11	5.16898e-09
Gbp5	61.402	5.34532	0.832263	6.42263	1.33938e-10	2.53713e-08
Odam	22.4675	5.28161	1.29667	4.0732	4.6372e-05	0.00233249
Gm15476	24.0707	5.13072	1.30085	3.94414	8.00879e-05	0.00371366
1700003M07Rik	82.2937	4.99961	0.832596	6.00484	1.9152e-09	2.99141e-07
Oasl1	392.447	4.89448	0.471007	10.3915	2.71016e-25	1.72347e-22
Ms4a6b	34.5347	4.86674	1.30179	3.7385	0.00018512	0.00730875
Inpp5d	640.628	4.86235	0.384342	12.6511	1.10283e-36	1.78519e-33
Fam124a	86.2645	4.8411	0.854817	5.66332	1.48472e-08	1.97291e-06
Saa4	30.1873	4.83175	1.18101	4.0912	4.29153e-05	0.00220971
Gm30061	22.5339	4.80793	1.15686	4.15601	3.23861e-05	0.00176892
Acaa1b	1097.01	4.76692	0.315596	15.1045	1.51293e-51	3.36741e-48
Isg15	1498.51	4.76532	0.350697	13.5882	4.70771e-42	9.31394e-39
Ms4a10	281.103	4.71553	0.384897	12.2514	1.65125e-34	1.72953e-31
Fign	9.99081	4.55297	1.43055	3.18267	0.00145925	0.0355677
Ly86	26.4698	4.54263	1.38609	3.27731	0.00104802	0.0274302
Cyth4	44.3983	4.52109	1.00458	4.50049	6.77981e-06	0.000455552
Rsad2	284.985	4.43775	0.715595	6.20148	5.59342e-10	9.48538e-08
Kcnt1	91.652	4.42742	0.666431	6.64348	3.06358e-11	6.41765e-09
Pax5	35.0469	4.40745	1.09548	4.02331	5.73863e-05	0.0028072
Rab17	33.0402	4.31925	0.918781	4.70106	2.58808e-06	0.000198635
Cnga3	19.5717	4.26327	1.28149	3.32681	0.000878456	0.0242133
Gm29797	44.8065	4.23594	1.03879	4.07778	4.54672e-05	0.00229346
Krt7	288.637	4.22656	0.500554	8.44376	3.07303e-17	1.18953e-14
Dglucy	1442.18	4.21368	0.275527	15.2932	8.48996e-53	2.1596e-49
Misp	35.3044	4.19064	0.861392	4.86496	1.14478e-06	9.50973e-05
Scn1b	418.649	4.17755	0.332429	12.5667	3.21811e-36	4.58297e-33
LOC118568482	38.1431	4.15757	0.943394	4.40703	1.04796e-05	0.000671219
Dhh	223.48	4.15515	0.445663	9.32353	1.12533e-20	6.07201e-18
Sec14l5	225.623	4.1434	0.605969	6.83765	8.05053e-12	1.9113e-09
Mcam	9699.57	4.1345	0.235448	17.5602	4.97253e-69	4.42705e-65
Gm32742	43.5132	4.11387	0.962238	4.27531	1.90869e-05	0.00112537
Gdf15	132.275	4.11037	0.501163	8.20167	2.37069e-16	8.44249e-14
Oasl2	1044.48	4.03132	0.447344	9.01166	2.02961e-19	1.00387e-16
Ano3	247.285	4.02163	0.512756	7.84318	4.39276e-15	1.4758e-12
Ifi47	95.3725	4.0135	1.00981	3.97452	7.05219e-05	0.00335752
Apol9b	141.559	3.98495	0.746897	5.33534	9.53679e-08	1.08161e-05
Col2a1	609.79	3.98186	0.443669	8.97484	2.83774e-19	1.36564e-16
Igsf9b	1574.11	3.95329	0.381109	10.3731	3.28633e-25	2.0178e-22
A930007A09Rik	120.056	3.94685	0.457104	8.63446	5.90064e-18	2.56261e-15
Elfn1	22.2904	3.91355	1.25702	3.11336	0.00184971	0.0423321
Eda2r	1114.73	3.90525	0.312999	12.4769	9.98173e-36	1.26953e-32
H2-Eb1	1604.57	3.90041	0.235371	16.5713	1.12321e-61	4.99997e-58
Klhdc7a	25.4203	3.87804	1.04951	3.69511	0.000219795	0.00831398
Gm5737	17.4759	3.86791	1.10207	3.50969	0.000448631	0.0149594
Col9a3	56.8949	3.85128	0.629886	6.11424	9.70165e-10	1.58484e-07
Fcgr2b	74.518	3.77093	0.91668	4.11368	3.89397e-05	0.00203929
Ifit3b	68.5456	3.73994	1.16237	3.21751	0.00129308	0.0324289
Trpm2	90.649	3.72873	0.549633	6.78404	1.1686e-11	2.6677e-09
D630023F18Rik	208.285	3.72152	0.391246	9.51196	1.87097e-21	1.07466e-18
Sh2d3c	44.5275	3.71908	0.672176	5.5329	3.14971e-08	3.84136e-06
Lilr4b	36.7361	3.6385	1.08038	3.36779	0.000757731	0.0218583
Cxcl10	2569.7	3.6242	0.407346	8.8971	5.73252e-19	2.61726e-16
Mx1	346.067	3.60577	0.637515	5.65598	1.54958e-08	2.02881e-06
Cpt1c	3032.28	3.54981	0.289263	12.2719	1.28172e-34	1.42639e-31
C1qa	219.228	3.5318	0.762812	4.62998	3.65701e-06	0.00026797
Gm10687	36.6836	3.51711	0.68379	5.14356	2.69582e-07	2.74295e-05
Ifih1	1307.54	3.50201	0.336191	10.4167	2.07957e-25	1.37144e-22
Gm40057	77.3664	3.49883	0.679073	5.15236	2.57235e-07	2.66298e-05
Wipf3	120.34	3.47851	0.478897	7.2636	3.76931e-13	1.03256e-10
Ces2g	759.066	3.45288	0.256927	13.4392	3.56484e-41	6.34756e-38
Cacna1e	63.6375	3.45037	0.900352	3.83225	0.000126977	0.00531989
P2ry6	36.9608	3.41314	0.950627	3.59041	0.000330158	0.011527
Zc3h12d	27.5039	3.39895	0.837354	4.05916	4.92498e-05	0.00245642
Mpeg1	109.809	3.38493	0.73615	4.59815	4.26252e-06	0.000302384
Cd80	251.019	3.38116	0.374255	9.03437	1.64943e-19	8.39136e-17
Npffr1	23.7721	3.3749	0.964982	3.49737	0.000469876	0.0154651
Ptp4a3	7763.42	3.34304	0.199205	16.7819	3.30797e-63	1.96339e-59
Mgmt	848.853	3.31769	0.264071	12.5636	3.34599e-36	4.58297e-33
Retnla	45.2916	3.29604	0.836054	3.94237	8.06798e-05	0.00373139
Celf5	291.039	3.28291	0.445034	7.37676	1.62188e-13	4.65794e-11
Gbp7	238.96	3.24837	0.578446	5.61567	1.95797e-08	2.49973e-06
Ccdc162	70.0996	3.24564	0.667228	4.86436	1.14826e-06	9.50973e-05
Ccl6	191.95	3.21814	0.615801	5.22594	1.73269e-07	1.85857e-05
Cutal	37.8576	3.20867	0.665339	4.8226	1.41698e-06	0.000115509
Gbp2	306.847	3.19855	0.504025	6.34602	2.20952e-10	4.01457e-08
Col25a1	172.823	3.17538	0.716349	4.43273	9.30453e-06	0.000609104
Inka2	581.841	3.17325	0.326781	9.71063	2.71654e-22	1.61236e-19
Ifit3	330.405	3.13749	1.00587	3.11919	0.0018135	0.0418281
Tyrobp	29.9645	3.11923	0.936001	3.33251	0.000860665	0.0238178
Gm40557	23.2467	3.10574	0.935345	3.32042	0.000898823	0.0245091
Cgref1	122.1	3.05482	0.44312	6.8939	5.42825e-12	1.34244e-09
Stra6l	42.6448	2.97705	0.782246	3.80577	0.000141362	0.00579977
Dixdc1	1135.98	2.96846	0.251717	11.7928	4.24965e-32	3.78346e-29
Rtp4	174.096	2.95012	0.470116	6.2753	3.48965e-10	6.15215e-08
Il1b	43.0206	2.92394	0.956171	3.05797	0.00222841	0.0479216
Kcnj4	141.397	2.90677	0.562419	5.16833	2.362e-07	2.47399e-05
C1qb	269.61	2.90627	0.935094	3.108	0.0018836	0.0428891
Plcd4	449.199	2.87596	0.446644	6.43905	1.20225e-10	2.30186e-08
Phyhipl	27.6094	2.85389	0.789561	3.61453	0.000300892	0.0106727
Pid1	291.663	2.83739	0.249185	11.3867	4.8724e-30	3.77209e-27
Fabp7	69.0174	2.82229	0.593129	4.7583	1.9523e-06	0.000154501
Gbp3	151.981	2.80779	0.625542	4.48857	7.17013e-06	0.00047817
Gm9949	81.0741	2.80654	0.585641	4.79225	1.64922e-06	0.000132878
Obscn	42.6672	2.78949	0.813142	3.43051	0.000602443	0.0183056
Gm35607	26.3109	2.78843	0.888665	3.13778	0.00170233	0.0398838
2310008N11Rik	93.6697	2.78645	0.630858	4.41691	1.00121e-05	0.000648272
Ltk	25.22	2.73279	0.758102	3.60478	0.000312423	0.0109794
Gpr179	462.989	2.73121	0.454721	6.00635	1.89742e-09	2.98987e-07
4930429B21Rik	69.4892	2.7135	0.527225	5.14677	2.65016e-07	2.71199e-05
Ccng1	11234.6	2.71305	0.166208	16.3232	6.74979e-60	2.40374e-56
Abcb1b	1392.75	2.70531	0.236591	11.4346	2.80974e-30	2.2741e-27
Podn	143.497	2.67642	0.486575	5.50053	3.78643e-08	4.58648e-06
Ephx1	5382.32	2.67417	0.130605	20.4753	3.57854e-93	6.37195e-89
LOC118567696	50.9008	2.6692	0.527296	5.06207	4.14737e-07	3.97033e-05
Gm34973	52.4987	2.66562	0.690344	3.86129	0.00011279	0.00479318
Kank3	1452.2	2.65753	0.223898	11.8694	1.70785e-32	1.68944e-29
Oas1a	284.075	2.63986	0.637037	4.14396	3.41352e-05	0.00184745
Sfrp4	238.755	2.63266	0.386428	6.81282	9.57053e-12	2.21315e-09
9530053A07Rik	63.5917	2.60993	0.616361	4.23442	2.29139e-05	0.00128954
Atg9b	1136.07	2.60901	0.365856	7.13123	9.94746e-13	2.64365e-10
Dcxr	3167.99	2.59503	0.219758	11.8086	3.52534e-32	3.3038e-29
Rbp2	199.954	2.58988	0.328983	7.87239	3.47935e-15	1.19141e-12
Zbp1	84.2888	2.58436	0.843257	3.06474	0.00217862	0.0472504
Npr1	434.475	2.58405	0.426069	6.06486	1.32067e-09	2.09962e-07
Gm13657	71.4147	2.56491	0.521325	4.91999	8.65467e-07	7.44469e-05
1700007K13Rik	329.807	2.55957	0.285701	8.95891	3.27897e-19	1.53646e-16
Adgre1	54.6785	2.53355	0.692486	3.65862	0.000253575	0.00933956
Trim63	52.7104	2.52084	0.592999	4.25101	2.12808e-05	0.00123028
Rab3b	18.9826	2.51901	0.816939	3.08347	0.00204604	0.0452007
Spp1	84.4342	2.51023	0.601479	4.17343	3.00043e-05	0.00165404
Rnf128	56.7837	2.49866	0.488978	5.10996	3.22234e-07	3.18761e-05
Nfam1	76.3308	2.45073	0.616126	3.97764	6.96029e-05	0.00334056
Plk5	289.899	2.44578	0.292991	8.34764	6.96414e-17	2.59821e-14
Csf1r	224.704	2.43049	0.594639	4.08733	4.36364e-05	0.00223916
A930001C03Rik	55.2284	2.41037	0.645733	3.73277	0.000189388	0.00744425
Arhgap40	386.059	2.40796	0.375254	6.41689	1.39085e-10	2.59901e-08
Rnf222	46.907	2.401	0.699559	3.43216	0.000598786	0.0182568
Ccdc88b	381.697	2.38246	0.317561	7.50239	6.26659e-14	1.85972e-11
Npy	285.939	2.38244	0.473133	5.03545	4.76735e-07	4.44437e-05
Ddit4l	1038.85	2.37757	0.227609	10.4459	1.53014e-25	1.04791e-22
Ak1	1735.73	2.32976	0.18949	12.2949	9.65211e-35	1.14577e-31
Lif	346.104	2.32406	0.398935	5.82566	5.68858e-09	7.97566e-07
Rims1	187.122	2.32083	0.411018	5.64654	1.63706e-08	2.12769e-06
Rai2	68.8962	2.3174	0.549224	4.21941	2.44938e-05	0.00136293
Gm36201	75.9597	2.31124	0.427879	5.40161	6.60456e-08	7.68632e-06
Igsf11	88.7352	2.31041	0.674542	3.42515	0.000614464	0.0185758
Krt72	724.347	2.30676	0.486805	4.73858	2.15221e-06	0.000169441
Srgn	100.564	2.30603	0.437314	5.27316	1.34092e-07	1.47385e-05
Gpr176	49.507	2.30582	0.543695	4.24102	2.22505e-05	0.00126985
Camk2b	134.208	2.26124	0.558235	4.05069	5.10666e-05	0.00253285
Trim7	1406.52	2.25761	0.314609	7.17592	7.18208e-13	1.93764e-10
Btc	29.9618	2.24867	0.6231	3.60884	0.000307571	0.0108663
Frs3	227.438	2.23867	0.29751	7.52469	5.28472e-14	1.62241e-11
Mecom	50.2539	2.21263	0.522098	4.23796	2.25562e-05	0.0012791
Fam81a	150.226	2.21126	0.505163	4.37733	1.20145e-05	0.000758616
Usp18	281.126	2.20181	0.599901	3.67028	0.000242283	0.00904422
Cthrc1	76.5995	2.17461	0.558972	3.89038	0.000100088	0.00431518
Pqlc3	1375.78	2.16687	0.188027	11.5243	9.95732e-31	8.44286e-28
Cmpk2	171.7	2.15537	0.553276	3.89566	9.79323e-05	0.00426353
Exoc3l2	861.73	2.12899	0.202351	10.5213	6.8944e-26	4.91047e-23
Mybl1	1145.09	2.12843	0.339958	6.26086	3.82849e-10	6.68335e-08
Osbp2	57.3495	2.12762	0.642478	3.31158	0.000927704	0.0250663
Wnt8a	761.659	2.10897	0.383853	5.49421	3.92465e-08	4.72178e-06
Gpr27	44.9468	2.10272	0.63003	3.33749	0.000845392	0.0235204
Prkg2	45.0244	2.07342	0.674144	3.07564	0.00210052	0.0461751
Trp53inp1	11831.9	2.0609	0.296371	6.95378	3.55621e-12	9.17709e-10
Uroc1	39.0051	2.05983	0.607816	3.3889	0.000701728	0.0205848
Cxcl9	755.527	2.05876	0.412931	4.98572	6.1731e-07	5.63683e-05
9230116N13Rik	35.8205	2.05839	0.664012	3.09993	0.00193566	0.0436283
Col6a4	54.4484	2.04439	0.636041	3.21424	0.00130791	0.0327089
Tnfrsf18	1091.64	2.04127	0.219492	9.29996	1.405e-20	7.35807e-18
Itm2a	256.564	2.03842	0.353893	5.75999	8.41183e-09	1.14337e-06
Trim12c	109.111	2.03094	0.581344	3.49353	0.000476685	0.0156314
LOC118568479	119.697	2.02635	0.481269	4.21042	2.54897e-05	0.00141392
Herc6	156.239	2.01815	0.592885	3.40395	0.000664192	0.0196863
Tcrb	161.572	2.01434	0.632469	3.18488	0.00144813	0.035371
Trpc1	207.426	1.99901	0.432771	4.61908	3.85441e-06	0.00027899
Sec16b	115.586	1.97568	0.509459	3.878	0.000105318	0.00450793
Ogn	171.055	1.97226	0.578173	3.4112	0.000646777	0.0193555
Cma2	38.3439	1.95945	0.606547	3.23051	0.0012357	0.0312987
Grb10	541.287	1.95504	0.361454	5.40883	6.34395e-08	7.4316e-06
Casp7	680.805	1.94178	0.179754	10.8024	3.3514e-27	2.48646e-24
Rgs14	302.136	1.93341	0.247909	7.79888	6.24615e-15	2.02216e-12
Cox6b2	618.16	1.9272	0.206087	9.35136	8.65292e-21	4.81481e-18
Celf4	584.296	1.89897	0.287353	6.60847	3.88311e-11	8.03984e-09
Polk	1345.42	1.89826	0.318635	5.95747	2.56166e-09	3.89855e-07
Spon2	173.522	1.87692	0.540075	3.47529	0.000510297	0.016313
Irgm1	323.457	1.87575	0.431116	4.35092	1.35566e-05	0.000844017
Wnt2	65.0544	1.87556	0.614501	3.05217	0.00227191	0.0486221
Lyz2	486.209	1.87209	0.477543	3.92026	8.84543e-05	0.00396071
Ogdhl	1058.82	1.85881	0.297733	6.24321	4.28676e-10	7.41069e-08
B4galt5	153.979	1.84935	0.45151	4.09594	4.20464e-05	0.00218273
Ltb4r1	825.646	1.82691	0.280523	6.51253	7.38947e-11	1.46197e-08
Adcy2	124.486	1.82654	0.486191	3.75684	0.000172072	0.0069007
Igtp	419.351	1.82445	0.420437	4.33941	1.42865e-05	0.000877193
Gm12059	112.85	1.80959	0.309034	5.85562	4.75228e-09	6.82413e-07
Tnfrsf10b	1247.71	1.80946	0.238141	7.59825	3.00167e-14	9.37679e-12
Arntl2	335.34	1.80925	0.395453	4.57514	4.75909e-06	0.000332315
Azin2	1007.79	1.80879	0.261653	6.91295	4.74689e-12	1.19047e-09
Crym	1840.29	1.80718	0.477875	3.78169	0.000155765	0.00633233
Wnt9a	275.107	1.80679	0.366508	4.92973	8.23416e-07	7.2636e-05
Them5	1975.85	1.80303	0.267536	6.7394	1.59038e-11	3.53979e-09
Dapk1	1242.63	1.80023	0.342636	5.25406	1.48786e-07	1.62533e-05
Ly6g6g	670.219	1.79903	0.424682	4.23617	2.27364e-05	0.00128522
Zkscan16	75.3578	1.79287	0.494678	3.62432	0.000289722	0.0104218
Lcp1	193.969	1.79014	0.513892	3.48349	0.000494927	0.0160522
Il15	112.742	1.78961	0.488957	3.66005	0.000252165	0.00931545
Ggta1	1053.17	1.78479	0.271319	6.5782	4.76188e-11	9.63524e-09
Glipr2	55.2756	1.78105	0.456922	3.89793	9.70189e-05	0.00424452
Plod2	1385.14	1.77017	0.208945	8.47192	2.41378e-17	9.76811e-15
Slc4a8	157.304	1.76437	0.527003	3.34793	0.000814169	0.0229384
Slc38a3	125.523	1.76426	0.356133	4.95393	7.27302e-07	6.54058e-05
Csf2rb	70.4457	1.764	0.470026	3.75298	0.000174748	0.00697658
Nxph3	62.6983	1.7636	0.510639	3.45372	0.000552917	0.0171819
Ltb4r2	1092.97	1.76352	0.24942	7.07049	1.54385e-12	4.0426e-10
Mgst2	136.515	1.75214	0.340898	5.13979	2.75039e-07	2.78258e-05
Slc19a2	1297.63	1.74547	0.308346	5.66074	1.50719e-08	1.98793e-06
Krtap7-1	1295.78	1.74259	0.454227	3.83638	0.00012486	0.00525591
Cryba4	765.593	1.73555	0.499095	3.47739	0.000506328	0.0162445
Garnl3	306.515	1.73536	0.31641	5.48452	4.14588e-08	4.92144e-06
Jak3	174.205	1.73276	0.352182	4.92005	8.65205e-07	7.44469e-05
Tspan10	876.974	1.73254	0.408264	4.24367	2.19889e-05	0.00125895
Syt4	2225.61	1.72268	0.390753	4.40861	1.04035e-05	0.000668752
Cpne2	1037.51	1.71667	0.194974	8.8046	1.31318e-18	5.84561e-16
Kcnk16	891.743	1.70979	0.326061	5.24377	1.57326e-07	1.69778e-05
Fas	248.345	1.70844	0.349851	4.88334	1.04301e-06	8.7192e-05
Trim21	225.793	1.69878	0.346336	4.90502	9.34158e-07	7.88323e-05
Atp6v0d2	460.362	1.69634	0.365358	4.64296	3.43449e-06	0.000252704
Pmm1	3509.06	1.6962	0.250251	6.77801	1.21839e-11	2.74616e-09
Rftn1	86.6728	1.6962	0.499862	3.39334	0.00069046	0.0202877
Apod	1144.42	1.68694	0.41349	4.07975	4.50841e-05	0.00228709
Cdkn1a	10713	1.68061	0.201344	8.34696	7.00404e-17	2.59821e-14
Gfra1	467.472	1.67047	0.51602	3.23723	0.00120698	0.030746
Spats2l	93.3804	1.6638	0.438529	3.79405	0.000148207	0.00606661
Ednrb	3195.01	1.64142	0.388682	4.22305	2.41021e-05	0.00134957
Slc24a5	827.818	1.64137	0.396251	4.14225	3.43913e-05	0.00185514
Ptgds	5170.01	1.634	0.380582	4.29343	1.75933e-05	0.00105123
Iqgap2	99.3781	1.63138	0.426838	3.82201	0.000132371	0.00550699
Hmox1	577.239	1.62018	0.288545	5.61502	1.96542e-08	2.49973e-06
Krt19	129.756	1.61944	0.50201	3.22592	0.00125569	0.031625
Jam2	274.765	1.60928	0.40034	4.01979	5.82503e-05	0.00284165
Cd81	3387.41	1.60736	0.188721	8.51712	1.63576e-17	6.93483e-15
Depdc7	378.487	1.59658	0.219154	7.28517	3.21272e-13	8.93839e-11
C1qtnf1	486.787	1.59317	0.358599	4.44276	8.88112e-06	0.000583532
Abhd11os	107	1.59199	0.359408	4.42947	9.44664e-06	0.000613894
Pianp	304.69	1.58976	0.504763	3.14953	0.00163535	0.0386707
Gm36660	913.814	1.58507	0.238017	6.65947	2.7481e-11	5.82532e-09
Cfap126	51.3889	1.5824	0.51095	3.09697	0.00195511	0.0439
Trpm1	9676.15	1.57604	0.348374	4.52397	6.06894e-06	0.000410888
Srxn1	394.612	1.57075	0.319985	4.90882	9.16241e-07	7.80385e-05
Slc45a2	2586.59	1.56961	0.356882	4.39811	1.09195e-05	0.000694405
Dnaic1	49.5769	1.56133	0.465764	3.35219	0.000801751	0.0226244
Mfsd12	294.097	1.5609	0.44585	3.50096	0.000463579	0.0153144
Fam149a	142.171	1.56078	0.466676	3.34446	0.000824433	0.0230815
Tyr	5525.4	1.56067	0.420851	3.70837	0.000208595	0.00802211
Sox10	900.051	1.55862	0.376387	4.141	3.45788e-05	0.00185514
C130083M11Rik	269.503	1.54972	0.338615	4.57665	4.72481e-06	0.00033122
Pmaip1	2711.53	1.54897	0.195904	7.90677	2.64157e-15	9.22271e-13
Mlana	3047.93	1.54874	0.444579	3.48361	0.000494697	0.0160522
Mcoln3	847.716	1.53395	0.450006	3.40872	0.000652681	0.0194017
Emp3	489.989	1.53013	0.446891	3.42395	0.000617186	0.0186265
Mdga1	1524.74	1.52245	0.30103	5.05746	4.24871e-07	4.02407e-05
Gatm	142.668	1.52124	0.388747	3.91317	9.10913e-05	0.00403476
Slc6a13	222.18	1.51968	0.479237	3.17104	0.00151897	0.0365341
Ugt1a6b	85.2234	1.50624	0.460135	3.27348	0.00106234	0.0276549
Tymp	79.2879	1.50589	0.381255	3.94983	7.82077e-05	0.00366465
Arhgap28	108.239	1.50345	0.324893	4.62751	3.70096e-06	0.000269554
Smoc1	193.989	1.50017	0.482935	3.10636	0.00189409	0.043073
Prr9	3949.35	1.4928	0.323746	4.61102	4.00701e-06	0.000288862
Ptprj	519.306	1.48956	0.323128	4.60981	4.03028e-06	0.000289367
Zeb1	87.2895	1.48314	0.461215	3.21573	0.00130115	0.0325854
Tstd3	90.2946	1.48166	0.482104	3.07332	0.00211695	0.0464216
Gyg	468.22	1.47096	0.237273	6.19943	5.66671e-10	9.519e-08
Ugt1a7c	110.59	1.46815	0.406384	3.61272	0.000303	0.0107261
Plekho2	462.527	1.45862	0.258862	5.63475	1.75315e-08	2.26208e-06
H2-Aa	165.123	1.45732	0.43384	3.35912	0.000781912	0.0221699
Vmac	485.354	1.45648	0.28721	5.07114	3.95441e-07	3.80607e-05
Gipc2	282.312	1.45547	0.252345	5.76779	8.03181e-09	1.10825e-06
Lmcd1	127.22	1.45269	0.355732	4.08366	4.43314e-05	0.00225533
C2	684.022	1.45216	0.368762	3.93793	8.21866e-05	0.00377169
Pglyrp3	110.951	1.45088	0.318307	4.55811	5.16168e-06	0.000357193
Col13a1	118.191	1.45023	0.409608	3.54052	0.000399342	0.01357
Lynx1	184.297	1.44628	0.311237	4.64686	3.37022e-06	0.000249005
Calhm4	1592.4	1.44545	0.385994	3.74476	0.000180568	0.00716081
Tmem43	5588.85	1.44133	0.192304	7.49506	6.62677e-14	1.93437e-11
Kcng2	449.008	1.43979	0.282935	5.08878	3.60376e-07	3.50946e-05
Slc25a48	195.123	1.4367	0.379243	3.78834	0.000151659	0.00619366
Slc31a2	983.395	1.43563	0.17253	8.32101	8.72135e-17	3.16923e-14
Anpep	633.461	1.43116	0.256945	5.56991	2.54872e-08	3.1736e-06
Tmem141	279.942	1.43061	0.347221	4.12016	3.78606e-05	0.00201238
Mc1r	1008.83	1.42555	0.424072	3.36158	0.000774986	0.022079
Tmem121	118.526	1.41542	0.398397	3.5528	0.000381156	0.0130768
Tuba8	852.836	1.41352	0.238274	5.93232	2.98675e-09	4.50696e-07
Kbtbd11	121.93	1.41339	0.408109	3.46328	0.000533641	0.0168775
Clca2	397.999	1.41105	0.45604	3.09414	0.00197383	0.0441533
Fam217b	93.8633	1.40855	0.367277	3.83513	0.000125499	0.00527035
Wipf1	79.1324	1.40666	0.458199	3.06998	0.00214074	0.0467706
Krt82	713.963	1.40378	0.38944	3.60461	0.000312622	0.0109794
S100a3	14380.2	1.40321	0.41677	3.36687	0.000760261	0.0218583
Olfm1	488.014	1.39963	0.439187	3.18686	0.00143827	0.0352268
Acy3	132.133	1.39526	0.35242	3.95909	7.52359e-05	0.00354405
Tmem51	615.825	1.39339	0.21233	6.56237	5.29583e-11	1.05952e-08
Glrb	486.468	1.38244	0.373123	3.70505	0.000211346	0.00806345
Tinagl1	403.404	1.37523	0.348291	3.94851	7.86388e-05	0.00367518
Tyrp1	20295.5	1.37155	0.373262	3.67451	0.00023831	0.0089146
Rcsd1	96.7891	1.37147	0.369953	3.70714	0.00020961	0.00804378
Zfp365	2595.86	1.36371	0.199095	6.84951	7.41016e-12	1.78304e-09
Lpar1	177.64	1.36031	0.422567	3.21916	0.00128567	0.0322887
Serpine2	5168.26	1.35949	0.295494	4.60073	4.21006e-06	0.000299858
Igf1	184.447	1.35698	0.432168	3.13993	0.00168989	0.0396967
Il1rn	775.006	1.35143	0.22109	6.11258	9.80312e-10	1.58686e-07
Rhoc	568.728	1.34612	0.337021	3.99418	6.49173e-05	0.00314108
Mtcl1	1787.68	1.34442	0.296107	4.54031	5.6172e-06	0.000381755
Ly6d	2383.57	1.34005	0.40456	3.31236	0.000925121	0.0250345
Krtap8-1	1784.36	1.33777	0.405853	3.2962	0.000980016	0.0260993
Slc9a2	135.456	1.33349	0.423942	3.14545	0.00165831	0.0391616
Crnn	364.544	1.32765	0.316807	4.19071	2.78079e-05	0.00153772
Pmel	26083.2	1.32755	0.340868	3.89463	9.83486e-05	0.00427121
Gne	806.278	1.32094	0.172206	7.67068	1.71082e-14	5.43981e-12
Srms	154.242	1.32071	0.424402	3.11193	0.00185869	0.0424305
Sema6d	443.932	1.31979	0.392151	3.36553	0.000763974	0.0218703
Ei24	7879.89	1.31888	0.155025	8.50755	1.77645e-17	7.35615e-15
Sh3gl2	67.2062	1.31804	0.419863	3.13923	0.00169394	0.0397395
Prkcq	165.752	1.31672	0.366664	3.59109	0.000329304	0.0115198
Nme4	1438.7	1.31222	0.316472	4.14639	3.37754e-05	0.00183355
Dapk2	397.597	1.30016	0.384471	3.38168	0.00072043	0.0209608
Fbxw9	1613.76	1.29953	0.20883	6.22291	4.88017e-10	8.35542e-08
Dact3	233.4	1.29275	0.409017	3.16062	0.00157433	0.0375269
Sesn2	2157.13	1.29054	0.256388	5.03354	4.81504e-07	4.46373e-05
Plxnc1	965.739	1.2887	0.359809	3.58163	0.000341454	0.0118517
Glrx	303.092	1.28646	0.355551	3.6182	0.000296659	0.0105858
Apaf1	2946.56	1.28639	0.251053	5.12398	2.9916e-07	2.9926e-05
Lhfpl2	227.916	1.28618	0.38886	3.30756	0.000941112	0.0253516
Bmyc	467.407	1.27841	0.31228	4.09381	4.24346e-05	0.00219649
Bbc3	1963.8	1.27821	0.339454	3.7655	0.000166214	0.00669595
Prrg4	1188.07	1.27631	0.325143	3.92536	8.65989e-05	0.00392281
Gucy2e	172.562	1.27312	0.386171	3.29677	0.000978042	0.0260993
Pros1	995.348	1.2712	0.218024	5.83053	5.52514e-09	7.80799e-07
Selenop	5191.15	1.26832	0.323681	3.91842	8.9133e-05	0.00397083
Oca2	2297.04	1.26466	0.366051	3.45488	0.00055054	0.0171632
Angptl2	1069.51	1.26292	0.354639	3.56114	0.000369245	0.0127172
Zfp874a	393.664	1.26265	0.245281	5.14776	2.63617e-07	2.71199e-05
Mamdc2	117.912	1.25483	0.391678	3.20372	0.00135665	0.0335974
Adtrp	391.45	1.25475	0.382132	3.28354	0.00102511	0.0270015
Ddias	997.376	1.25284	0.22441	5.58284	2.36623e-08	2.96712e-06
Tarsl2	257.503	1.25116	0.257439	4.86005	1.17355e-06	9.6742e-05
Pigf	952.615	1.24122	0.316839	3.91751	8.94681e-05	0.00397274
Ampd3	1038.64	1.23929	0.290921	4.25988	2.04535e-05	0.00119018
Tubb6	6336.76	1.23504	0.210788	5.85914	4.65276e-09	6.79074e-07
Tesc	349.396	1.23409	0.389489	3.16849	0.00153231	0.0367217
Fam111a	1151.41	1.22944	0.249744	4.9228	8.53143e-07	7.41027e-05
Abca9	131.198	1.22631	0.347963	3.52425	0.000424678	0.0143488
Hacd4	132.917	1.22313	0.396048	3.08833	0.00201286	0.0447454
Crlf1	356.364	1.2224	0.372819	3.27881	0.00104246	0.0273776
Tmem35a	479.937	1.22105	0.198964	6.13705	8.4066e-10	1.386e-07
Gm2115	271.351	1.21963	0.370089	3.29551	0.000982425	0.026109
LOC118567886	164.726	1.21887	0.363475	3.35338	0.000798309	0.0225989
Vim	3205.48	1.21637	0.388083	3.13432	0.00172256	0.040199
Gfra2	153.724	1.21616	0.300317	4.04959	5.13083e-05	0.00253776
Parp10	1134.9	1.21445	0.312088	3.89138	9.96761e-05	0.00430785
Tbx2	319.43	1.21355	0.38857	3.12311	0.00178948	0.0413812
Wdr35	4196.44	1.20638	0.228644	5.27621	1.3188e-07	1.45854e-05
Gpr137b	749.431	1.20332	0.39134	3.07487	0.00210595	0.0462373
Adap1	96.0182	1.20309	0.362969	3.31459	0.000917782	0.0248737
Gna15	2061.48	1.20112	0.217002	5.53507	3.11109e-08	3.82042e-06
Cyba	303.568	1.19432	0.2999	3.98238	6.82292e-05	0.00328348
Lgals1	1031.77	1.1926	0.373364	3.1942	0.00140217	0.0344848
F8a	690.434	1.18852	0.276521	4.29812	1.7225e-05	0.00103269
Exoc4	6893.13	1.18429	0.205372	5.76655	8.09124e-09	1.10825e-06
Bace2	1496.95	1.1834	0.313228	3.77807	0.000158047	0.00641046
Paqr8	324.343	1.18247	0.361001	3.27554	0.00105459	0.0275338
Ccdc9b	200.554	1.1802	0.376186	3.13728	0.00170523	0.0398993
Efna3	2665.68	1.17829	0.218632	5.3894	7.06936e-08	8.17383e-06
Tbc1d2	1168.08	1.17829	0.206402	5.70872	1.1383e-08	1.52395e-06
Rhod	995.206	1.17605	0.238617	4.92863	8.28098e-07	7.2636e-05
Nectin3	624.15	1.17347	0.305731	3.83823	0.000123924	0.00522889
Lgals3bp	1235.85	1.17155	0.361995	3.23638	0.00121055	0.0307928
Gfer	1421.27	1.16787	0.256343	4.55589	5.21642e-06	0.000357245
Pnp	944.861	1.16682	0.367251	3.17718	0.00148717	0.0359484
Krtap11-1	1583.85	1.16605	0.33321	3.49945	0.000466222	0.0153732
Cd55	1606.24	1.1652	0.311568	3.7398	0.000184164	0.00728717
Epdr1	735.171	1.16447	0.362468	3.21261	0.00131536	0.0328489
Gimap9	108.828	1.16377	0.340994	3.41287	0.000642815	0.0192693
Dct	24872.2	1.15547	0.343565	3.36319	0.000770481	0.0219859
Ankrd22	482.2	1.15361	0.271057	4.25597	2.08147e-05	0.00120725
Prkaa2	143.259	1.15189	0.34225	3.36564	0.000763673	0.0218703
Apold1	295.508	1.14738	0.357956	3.20537	0.00134888	0.033498
Ppm1h	254.023	1.14328	0.343966	3.32381	0.000887977	0.0243251
Anxa3	470.379	1.13966	0.327229	3.48274	0.000496306	0.0160677
Hsf4	216.288	1.13578	0.283101	4.01191	6.02305e-05	0.00293023
Dnajb5	589.946	1.13558	0.23373	4.85849	1.18282e-06	9.70563e-05
Ctnnd2	136.345	1.12099	0.322319	3.47789	0.000505374	0.0162445
Akr1b10	274.129	1.12031	0.274338	4.08368	4.43285e-05	0.00225533
Trpv2	161.222	1.1201	0.361955	3.09457	0.00197095	0.0441533
Zmat3	4230.26	1.11604	0.214821	5.19519	2.0451e-07	2.18055e-05
Gtse1	3167.37	1.11568	0.210697	5.29521	1.18882e-07	1.33133e-05
Vopp1	915.339	1.1146	0.220272	5.0601	4.19043e-07	3.9901e-05
Cfh	232.74	1.11458	0.3605	3.09178	0.00198963	0.0443951
Spsb1	701.696	1.11305	0.262544	4.23946	2.24057e-05	0.00127462
Ppard	3833.29	1.11181	0.18748	5.93028	3.02415e-09	4.52505e-07
Bst2	1028.4	1.09977	0.349801	3.14398	0.00166667	0.039255
Ifit2	490.448	1.09461	0.359577	3.04414	0.00233344	0.0495223
Adgre5	280.847	1.09348	0.310122	3.52597	0.00042193	0.0142831
2610528J11Rik	254.272	1.0916	0.242728	4.4972	6.88553e-06	0.000460916
Uap1l1	740.716	1.08653	0.27651	3.92945	8.5139e-05	0.00387387
Fut4	635	1.08586	0.284384	3.8183	0.000134373	0.0055643
Prss53	1138.4	1.08406	0.335777	3.2285	0.00124443	0.0314303
Casp14	389.88	1.07863	0.303975	3.54843	0.000387531	0.0132445
Rsu1	1217.87	1.07559	0.308449	3.4871	0.000488283	0.0158946
Liph	422.443	1.07559	0.327018	3.28908	0.00100516	0.0265941
Siva1	2728.95	1.07344	0.323514	3.31807	0.000906412	0.024603
Klhdc1	296.208	1.07324	0.247834	4.33047	1.48794e-05	0.000910457
Gpr37	1015.19	1.0732	0.240031	4.47107	7.78295e-06	0.000515179
Ift27	1854.49	1.06919	0.205975	5.19087	2.09319e-07	2.21853e-05
Rps27l	4801.33	1.0622	0.346734	3.06345	0.00218802	0.0473964
Rab27a	762.896	1.05639	0.307061	3.44032	0.000581036	0.0179455
Abcg2	473.62	1.05084	0.214984	4.88798	1.01876e-06	8.55661e-05
Tspan13	1011.06	1.05051	0.211245	4.97296	6.59396e-07	5.99041e-05
Duoxa1	453.399	1.04844	0.309622	3.3862	0.000708689	0.0207207
Bax	4663.01	1.04556	0.239644	4.36298	1.28302e-05	0.000807263
Aen	4382.82	1.04417	0.178436	5.85176	4.86388e-09	6.9285e-07
Steap1	478.406	1.04377	0.303786	3.43585	0.000590693	0.0181231
Reep2	345.608	1.04246	0.255251	4.08406	4.42551e-05	0.00225533
Prcp	1002.19	1.03947	0.186184	5.58306	2.36328e-08	2.96712e-06
Gpr160	245.825	1.03842	0.30038	3.45701	0.000546198	0.0170924
Cmtm3	240.442	1.03526	0.283057	3.65743	0.00025476	0.00935309
Tap1	3644.8	1.03489	0.209466	4.9406	7.78816e-07	6.94943e-05
Hexa	1188.12	1.03477	0.222366	4.65346	3.2641e-06	0.000243182
Dusp22	1261.52	1.02814	0.191645	5.3648	8.10394e-08	9.3096e-06
Cby1	659.325	1.02438	0.21766	4.70632	2.5223e-06	0.00019579
Inpp1	271.634	1.02205	0.324266	3.15188	0.00162222	0.0385138
Prdm5	199.732	1.02092	0.321334	3.17711	0.00148748	0.0359484
Sh3kbp1	752.808	1.01431	0.216399	4.6872	2.76964e-06	0.000211657
Ptges	624.606	1.01096	0.250715	4.03232	5.52297e-05	0.00271663
Dok1	265.267	1.00927	0.23457	4.30267	1.68755e-05	0.00101515
Pla2g7	180.219	1.00512	0.307487	3.26882	0.00107996	0.0280728
Macc1	1173.7	1.00438	0.162813	6.16892	6.87564e-10	1.14418e-07
Baiap2	4100.95	1.00359	0.197645	5.07772	3.81989e-07	3.69657e-05
Parvb	592.601	1.00317	0.276859	3.62341	0.000290747	0.0104376
Rap2a	3444.67	1.00045	0.151905	6.58603	4.51729e-11	9.24539e-09
Scn4b	925.151	-1.01495	0.262847	-3.86139	0.000112745	0.00479318
Cntnap1	2133.87	-1.02542	0.222821	-4.602	4.18463e-06	0.000299243
Wnt10b	8580.7	-1.04206	0.298582	-3.49003	0.00048296	0.0157643
Sema4c	3151.45	-1.05102	0.16633	-6.3189	2.63439e-10	4.69079e-08
Plxna3	2629.94	-1.06324	0.244047	-4.35669	1.32043e-05	0.000826701
Gpc2	371.305	-1.06603	0.286936	-3.7152	0.00020304	0.0078769
Mapk15	243.136	-1.0897	0.351694	-3.09843	0.00194551	0.043795
Lrp8	1286.45	-1.09444	0.323682	-3.38121	0.000721661	0.0209623
Arhgef39	276.469	-1.09888	0.270928	-4.05597	4.99257e-05	0.00248318
Igsf9	4487.41	-1.11217	0.175436	-6.33947	2.30561e-10	4.14683e-08
Per1	3304.07	-1.17884	0.380191	-3.10064	0.00193101	0.0435786
Nfkbie	555.334	-1.17915	0.286387	-4.11734	3.83271e-05	0.00201909
Psd	445.29	-1.18598	0.332189	-3.57021	0.000356698	0.0123327
Ciart	288.129	-1.18788	0.254655	-4.66467	3.09105e-06	0.000232233
Sema6c	365.661	-1.21098	0.271775	-4.45582	8.35739e-06	0.000551155
Kremen2	3822.74	-1.21659	0.374987	-3.24437	0.00117712	0.0301135
Alox12e	1442.88	-1.21986	0.306907	-3.9747	7.04692e-05	0.00335752
Itga2	468.945	-1.22179	0.288568	-4.23399	2.29577e-05	0.00128954
Cgnl1	1447.96	-1.22644	0.28656	-4.27988	1.86997e-05	0.0011062
Sik1	3077.9	-1.2401	0.330769	-3.74914	0.000177443	0.00705256
Egr2	1377.57	-1.2596	0.366153	-3.44009	0.000581521	0.0179455
Adamts17	275.313	-1.26729	0.36499	-3.47212	0.000516371	0.0164481
Rab11fip4	2174.19	-1.30316	0.22678	-5.74637	9.11795e-09	1.22996e-06
Camk4	248.812	-1.30438	0.425057	-3.06872	0.00214976	0.0469101
Msx1os	94.8664	-1.30632	0.399002	-3.27396	0.0010605	0.0276475
Pimreg	671.78	-1.33364	0.264709	-5.03812	4.7012e-07	4.40577e-05
Pif1	1107.61	-1.34593	0.288471	-4.66575	3.07489e-06	0.000231998
Gm29890	176.835	-1.36245	0.412846	-3.30014	0.000966357	0.0258363
Cgn	568.126	-1.37359	0.312086	-4.40131	1.07601e-05	0.00068672
Il18r1	330.744	-1.38412	0.345155	-4.01013	6.06841e-05	0.00294426
Rrad	53.7302	-1.4298	0.437573	-3.26758	0.00108472	0.0281553
Tnfaip3	2889.84	-1.43077	0.418645	-3.41763	0.000631698	0.019
Sptb	324.042	-1.44637	0.332766	-4.34653	1.38311e-05	0.000858106
Abi3bp	336.736	-1.4857	0.433415	-3.42789	0.000608286	0.0184517
Ldlr	4572.75	-1.49196	0.216862	-6.87978	5.99434e-12	1.46213e-09
Hecw2	431.725	-1.49393	0.350309	-4.26462	2.00246e-05	0.00116904
LOC102643083	106.586	-1.5478	0.488832	-3.16633	0.00154377	0.0368972
Npr3	256.374	-1.59414	0.412043	-3.86888	0.000109336	0.00466869
Npas2	239.612	-1.73801	0.454566	-3.82344	0.000131604	0.00548792
LOC118568032	1275.55	-1.79133	0.295226	-6.06765	1.29799e-09	2.08216e-07
Pik3cd	694.589	-2.01246	0.340842	-5.90438	3.53969e-09	5.25231e-07
Gm40462	101.786	-2.01981	0.636475	-3.17343	0.0015065	0.0362988
Hes5	66.3611	-2.15072	0.665717	-3.23068	0.00123498	0.0312987
LOC118568224	107.971	-2.19804	0.649349	-3.38499	0.000711805	0.0207777
Gm10677	37.1936	-2.19872	0.686456	-3.203	0.00136002	0.033634
Snord14c	37.7459	-2.22636	0.721259	-3.08677	0.00202343	0.0448682
Nxpe2	88.4553	-2.4979	0.654167	-3.81845	0.000134293	0.0055643
Gm51767	34.9949	-2.56426	0.793697	-3.23078	0.00123452	0.0312987
4930509G22Rik	20.6411	-2.62022	0.838147	-3.12621	0.00177075	0.0410014
Qrfp	60.4306	-2.74575	0.703733	-3.90169	9.55224e-05	0.00418934
Fam71a	138.66	-2.78808	0.730309	-3.81767	0.000134716	0.00556555
Bhlhe22	14.8761	-2.81295	0.826406	-3.40384	0.000664467	0.0196863
Pcsk9	378.398	-2.86835	0.537749	-5.334	9.60722e-08	1.0827e-05
Reln	20.5689	-3.39137	0.946262	-3.58397	0.000338411	0.011769
LOC118568763	23.987	-3.86099	0.982679	-3.92905	8.52836e-05	0.00387387
Gm30284	9.71122	-5.31842	1.56594	-3.39631	0.000683013	0.0201353
Uty	397.312	-25.0664	3.90701	-6.41576	1.40124e-10	2.59901e-08
Kdm5d	375.547	-25.2853	3.90697	-6.47186	9.68067e-11	1.89422e-08
Ddx3y	1078.77	-26.3176	3.90685	-6.73627	1.62503e-11	3.57225e-09
