# Supplementary material for: Down‐regulation of Shh in the hair follicles of mice during chemotherapy‐induced hair loss is mediated by the JAK/STAT1 signaling pathway
Source: FEBS Open Bio. 2025 Nov 20;16(5):966–78. doi: 10.1002/2211-5463.70160 (PMC13145336; doi:10.1002/2211-5463.70160)
Supplement: Supplementary file 6 — Table S3. List of differentially expressed genes (CYP 24 h versus Control). [file FEB4-16-966-s004.xlsx]

## Sheet: CYP 24h vs Control
Table S3 List of differentially expressed genes(CYP 24h vs Control)
GeneID	baseMean	log2FoldChange	lfcSE	stat	pvalue	padj
Ifi44	80.5642	10.1175	2.53845	3.9857	6.72824e-05	0.000997451
Fcgr1	73.8236	9.86545	1.46704	6.72474	1.75911e-11	1.60032e-09
Apol9a	85.7786	9.83478	1.30548	7.53346	4.94148e-14	6.49977e-12
Rprm	88.3111	9.68554	1.27811	7.57802	3.50876e-14	4.6748e-12
Ifi211	44.2691	9.23916	2.4861	3.71632	0.000202144	0.00240604
Ctrc	53.0158	9.16446	1.27922	7.1641	7.82973e-13	8.60062e-11
Oas2	76.8921	8.99338	1.5465	5.81532	6.05188e-09	3.07826e-07
Ifi209	40.3092	8.92565	1.56609	5.69933	1.20278e-08	5.63233e-07
Matn1	49.6303	8.81886	1.35074	6.52893	6.62414e-11	5.42838e-09
Ifi213	34.0261	8.75234	2.41534	3.62364	0.000290484	0.00323908
Epsti1	30.0957	8.54547	1.51972	5.62304	1.87623e-08	8.3866e-07
Gm32221	30.2223	8.28835	1.39052	5.96061	2.51292e-09	1.42567e-07
Ms4a4c	24.1488	8.27862	1.71871	4.81678	1.45894e-06	3.81988e-05
Ces2e	793.485	8.26615	0.447096	18.4885	2.55391e-76	7.53441e-73
Tlr7	23.0368	8.17186	1.60908	5.07858	3.80262e-07	1.14639e-05
Actn2	32.4047	8.15824	1.38108	5.90716	3.48064e-09	1.89155e-07
Gm29943	42.8133	8.08116	1.33126	6.07033	1.27646e-09	7.73025e-08
Ifi208	17.4963	7.87181	1.85646	4.24022	2.23303e-05	0.00039583
Clec4a3	19.2761	7.86325	1.61254	4.87633	1.08079e-06	2.91376e-05
Aoah	18.8925	7.84241	1.6399	4.78224	1.73349e-06	4.41408e-05
Ifi206	16.2674	7.82431	1.85982	4.20704	2.58742e-05	0.000449393
Fcrls	19.8286	7.82109	1.45105	5.38993	7.04843e-08	2.62739e-06
Hoatz	24.7679	7.81878	1.46887	5.323	1.0207e-07	3.68504e-06
Fcgr3	42.5541	7.73641	1.47886	5.23133	1.68299e-07	5.66971e-06
Rps7-ps3	1651.88	7.59553	1.57097	4.83493	1.33192e-06	3.51733e-05
Cxcl13	13.6527	7.58446	2.17529	3.48664	0.000489121	0.00487492
Fcgr4	13.8392	7.57176	1.93103	3.92109	8.81486e-05	0.00124511
Ifit1	785.176	7.55189	0.889083	8.49403	1.99597e-17	4.04105e-15
Mmp12	21.2133	7.54113	1.62629	4.63701	3.53492e-06	8.01501e-05
Svop	21.9219	7.46762	1.41888	5.26305	1.41687e-07	4.92588e-06
Pcp4	15.2296	7.35548	1.76548	4.16627	3.09629e-05	0.000520696
Ccl5	172.231	7.35194	1.43108	5.13732	2.78681e-07	8.77293e-06
Nkx2-9	170.323	7.32229	0.770032	9.50908	1.92358e-21	6.30538e-19
Ifit1bl1	13.3823	7.31276	1.77141	4.12822	3.6558e-05	0.000594925
1700028P14Rik	17.4772	7.31097	1.43721	5.08691	3.63948e-07	1.10955e-05
Olfr1318	16.4015	7.30206	1.44521	5.05259	4.35867e-07	1.30074e-05
Robo3	143.28	7.20129	0.75796	9.50089	2.08111e-21	6.6306e-19
Otog	21.1554	7.18439	1.66258	4.32123	1.55163e-05	0.000291032
Gm34922	58.7381	7.18172	1.11797	6.42387	1.32849e-10	1.0161e-08
Cxcl5	9.74525	7.15922	2.64584	2.70583	0.00681329	0.0363359
Gm10505	18.1239	7.15038	1.35688	5.26972	1.36631e-07	4.77422e-06
LOC118568195	20.7028	7.12626	1.7876	3.98649	6.70575e-05	0.000994831
Gm5431	9.52983	7.02178	2.28801	3.06895	0.00214813	0.0152548
Prss56	17.7934	7.00247	1.42748	4.90549	9.31964e-07	2.57644e-05
9130204K15Rik	13.0126	6.95799	1.51637	4.58859	4.46256e-06	9.85629e-05
Iqca1l	10.1951	6.95091	1.81395	3.83192	0.000127149	0.00167245
Gm34293	16.5238	6.89967	1.84138	3.74701	0.000178952	0.00219452
Sell	12.2956	6.89393	1.85925	3.70792	0.000208973	0.00247448
Cd209a	11.7177	6.88694	2.03483	3.38453	0.000712996	0.0065824
Ms4a6b	34.5347	6.81922	1.29317	5.27328	1.34006e-07	4.70248e-06
H60b	12.0805	6.7686	1.48006	4.5732	4.80327e-06	0.000104966
Col22a1	7.43572	6.67824	1.99873	3.34125	0.000834029	0.00738845
Mgl2	37.2404	6.65432	1.35964	4.89416	9.87268e-07	2.70399e-05
Tifab	8.20041	6.65176	2.0035	3.32006	0.000899965	0.00784516
LOC118567370	8.80648	6.55016	1.98296	3.30322	0.000955803	0.00823458
Saa4	30.1873	6.52283	1.17221	5.56453	2.62855e-08	1.12153e-06
Ddx60	200.245	6.50281	1.16122	5.59998	2.14375e-08	9.37936e-07
Btk	7.88212	6.4871	2.3318	2.78201	0.00540231	0.0303904
Gm41306	8.6438	6.48416	1.6714	3.87949	0.000104677	0.00142849
Tmem37	7.62373	6.48003	1.89092	3.42692	0.000610463	0.00582564
Slfn1	26.667	6.47274	1.80886	3.57835	0.000345768	0.00370356
Ly86	26.4698	6.42437	1.37607	4.66862	3.03231e-06	7.05184e-05
Gm36161	5.58354	6.3348	2.27415	2.78557	0.00534343	0.0301495
Ifit3b	68.5456	6.33384	1.15439	5.48675	4.09386e-08	1.63842e-06
Gm30448	7.06493	6.33044	1.69815	3.72785	0.000193119	0.00232272
Apol9b	141.559	6.32962	0.741904	8.5316	1.44337e-17	2.98939e-15
Prrxl1	7.62311	6.32795	1.71753	3.68433	0.000229301	0.00266177
Rasl12	8.44947	6.31807	1.59561	3.95965	7.50591e-05	0.00109171
Siglec1	149.223	6.30741	1.22575	5.14574	2.66462e-07	8.43973e-06
Ms4a14	7.3106	6.28984	2.3849	2.63736	0.00835535	0.0420742
Ms4a4d	21.526	6.28152	1.74441	3.60095	0.000317062	0.00346436
Ccl3	8.20228	6.27568	1.82494	3.43884	0.000584206	0.00563233
Gm7284	7.71642	6.271	1.94892	3.21768	0.00129232	0.0103676
Tgtp2	23.5885	6.26265	1.37502	4.55459	5.24866e-06	0.000114215
Ifi47	95.3725	6.26124	1.00472	6.23185	4.60947e-10	3.20505e-08
Phf11a	5.4077	6.25173	2.27653	2.74617	0.00602963	0.0331077
Slc34a3	62.158	6.24637	0.874612	7.14188	9.20654e-13	1.00065e-10
Tcfl5	7.26389	6.24608	2.16835	2.88057	0.00396955	0.0240254
Tarm1	6.8246	6.24162	1.92137	3.24853	0.00116003	0.00953548
Cryga	6.33379	6.23973	1.97483	3.15963	0.0015797	0.0120913
Gm31769	7.94075	6.23719	1.97385	3.1599	0.00157821	0.0120897
Cd209b	9.86265	6.22836	2.31559	2.68976	0.00715045	0.0375258
Gm15433	5.68072	6.22814	2.42306	2.57036	0.0101593	0.0486775
Ccl24	6.68428	6.21136	2.14427	2.89672	0.00377081	0.0231552
4930461G14Rik	5.54794	6.19007	1.91539	3.23175	0.00123036	0.00995679
Plscr2	6.98509	6.18756	1.8411	3.36079	0.000777197	0.00702095
A730082K24Rik	20.8642	6.16635	1.33944	4.60368	4.15085e-06	9.20721e-05
Rsad2	284.985	6.15822	0.714016	8.62477	6.42236e-18	1.416e-15
Alk	5.7284	6.14514	2.28142	2.69355	0.00706948	0.0372868
Gm7361	12.0314	6.11783	1.63529	3.74114	0.000183189	0.00222794
Ifit3	330.405	6.09916	1.00337	6.0787	1.21163e-09	7.44681e-08
Gm32742	43.5132	6.09863	0.952656	6.40171	1.53642e-10	1.16222e-08
Sla	6.77864	6.05992	1.98825	3.04786	0.00230477	0.0160202
Clec4d	8.71989	6.05604	2.3562	2.57025	0.0101624	0.048681
Ear2	8.48412	6.03868	1.60119	3.77137	0.000162354	0.00202462
Pcp4l1	6.94139	6.03106	1.76593	3.41524	0.00063727	0.006012
Dmrtb1	81.7934	6.01289	0.80361	7.48234	7.30111e-14	9.30711e-12
Gm15476	24.0707	5.98721	1.29659	4.61767	3.8807e-06	8.6826e-05
Oas3	86.8171	5.98592	1.04982	5.70186	1.18508e-08	5.57472e-07
Trarg1	5.77008	5.98163	2.24934	2.65929	0.00783065	0.0400565
1700061I17Rik	35.3983	5.96752	1.34499	4.43686	9.12794e-06	0.000184986
Ifi203	74.2587	5.9553	1.16705	5.10286	3.34564e-07	1.03275e-05
Ddc	5.20596	5.94485	1.86787	3.18269	0.00145915	0.0113795
Gm33370	4.60003	5.94435	1.95162	3.04585	0.00232021	0.0160841
Csta3	5.91299	5.94103	2.09262	2.83904	0.00452498	0.0266046
Cnga3	19.5717	5.92135	1.26927	4.66517	3.08361e-06	7.15439e-05
Gm38794	26.4784	5.90899	1.31333	4.49924	6.81955e-06	0.000143998
LOC118568267	5.55563	5.89284	1.76364	3.34129	0.00083389	0.00738845
Plac8	48.2465	5.86267	1.17472	4.99072	6.01553e-07	1.74476e-05
Ms4a10	281.103	5.85832	0.383162	15.2894	8.99664e-53	1.32707e-49
Sbp	4.80413	5.8409	2.07616	2.81332	0.00490332	0.0282293
4930518C04Rik	4.7943	5.82621	2.04523	2.84869	0.00439002	0.0259841
Gm39701	6.12294	5.81191	2.03793	2.85187	0.00434631	0.0257622
Gm9054	5.84752	5.78964	1.80911	3.20027	0.00137301	0.0108304
Fsd1	6.95164	5.78376	1.75135	3.30245	0.000958442	0.00825327
Cd40	17.0819	5.76176	1.627	3.54135	0.000398082	0.00414146
Txlnb	8.53481	5.73586	1.89683	3.02392	0.00249521	0.0170174
Kbtbd12	73.0267	5.72098	0.740384	7.72704	1.10074e-14	1.6008e-12
Gm46520	4.47083	5.7004	2.07486	2.74737	0.00600754	0.0330391
Drc7	6.47716	5.69867	1.78995	3.18369	0.00145408	0.0113486
Pax5	35.0469	5.68105	1.08987	5.21259	1.86221e-07	6.18272e-06
Gabbr2	6.38125	5.67886	2.03278	2.79364	0.00521178	0.0296252
Zscan10	31.2708	5.66255	1.26591	4.47309	7.70974e-06	0.000160014
Acaa1b	1097.01	5.65282	0.315195	17.9344	6.36012e-72	1.64179e-68
Odam	22.4675	5.6458	1.2949	4.36004	1.30039e-05	0.000254061
Mndal	58.3064	5.62394	1.04899	5.3613	8.26229e-08	3.05232e-06
Themis2	46.3255	5.61624	1.19258	4.70931	2.48558e-06	5.98946e-05
Gdf15	132.275	5.59968	0.497169	11.2631	1.99535e-29	1.21194e-26
Ccdc63	5.26796	5.59071	2.18288	2.56117	0.0104321	0.0496849
Mx2	159.866	5.56731	0.803588	6.92807	4.2661e-12	4.1952e-10
Phf11b	34.7549	5.56013	1.32034	4.21113	2.541e-05	0.000442448
Ms4a8a	14.0235	5.54413	1.52466	3.63631	0.000276566	0.00311282
Cyth4	44.3983	5.54288	1.00089	5.53796	3.06021e-08	1.27412e-06
Tomm20l	15.4563	5.53971	1.37002	4.04353	5.26531e-05	0.00081266
Rubcnl	6.11759	5.50243	1.80213	3.05329	0.00226347	0.015829
LOC118568482	38.1431	5.49353	0.937025	5.86274	4.553e-09	2.39247e-07
Cd86	15.3227	5.47301	1.62491	3.36818	0.00075665	0.00687141
Cd300c2	5.94233	5.46149	2.11358	2.584	0.00976614	0.0472874
Fcgr2b	74.518	5.45891	0.912061	5.98525	2.16054e-09	1.23252e-07
Scn1b	418.649	5.43765	0.330898	16.433	1.11043e-60	2.08469e-57
Serpina1e	11.5166	5.42391	1.63049	3.32654	0.000879312	0.00770415
Gm21909	6.54709	5.39791	2.02215	2.66939	0.00759902	0.0392137
Dhh	223.48	5.38395	0.443589	12.1373	6.70406e-34	4.61485e-31
Isg15	1498.51	5.38103	0.350521	15.3515	3.45883e-53	5.49448e-50
Iigp1	133.909	5.37658	1.64501	3.26843	0.00108147	0.0090419
Adap2	27.8745	5.36718	1.51246	3.54865	0.000387213	0.004057
A4galt	14.4185	5.33012	1.69058	3.15283	0.00161696	0.0123308
C1qa	219.228	5.323	0.760752	6.99702	2.61465e-12	2.67303e-10
Gbp5	61.402	5.31698	0.832425	6.38734	1.68793e-10	1.26754e-08
Pax7	5.68087	5.31506	1.72711	3.07743	0.00208797	0.0149769
Spink6	33.221	5.30879	1.19198	4.45378	8.43718e-06	0.000173025
Ifi204	87.8686	5.30444	0.920825	5.76053	8.38493e-09	4.09355e-07
1700003M07Rik	82.2937	5.30079	0.831981	6.37129	1.87446e-10	1.39242e-08
Trim30a	112.363	5.26859	0.898507	5.86372	4.52613e-09	2.38441e-07
Tlr8	23.9403	5.2645	1.37755	3.82164	0.000132565	0.0017261
Fam124a	86.2645	5.2557	0.854003	6.15419	7.54625e-10	4.93157e-08
Ifi207	87.6748	5.25275	0.973495	5.39576	6.82327e-08	2.5573e-06
Misp	35.3044	5.24855	0.855726	6.13345	8.59951e-10	5.54964e-08
Gm10044	5.18335	5.24151	1.93195	2.71306	0.00666642	0.0357874
Klhdc7a	25.4203	5.22859	1.04076	5.02381	5.06573e-07	1.48808e-05
Naip2	12.1124	5.19083	1.87325	2.77103	0.00558799	0.0312054
Inpp5d	640.628	5.18054	0.384159	13.4854	1.9064e-41	2.07206e-38
Usp18	281.126	5.17248	0.594872	8.69512	3.46466e-18	8.13054e-16
Krt7	288.637	5.16023	0.499526	10.3302	5.14314e-25	2.12422e-22
Ccr5	36.0766	5.10301	1.08059	4.72241	2.33064e-06	5.68241e-05
Zbp1	84.2888	5.09802	0.834691	6.10768	1.01093e-09	6.4236e-08
Naip5	4.62161	5.09434	1.95533	2.60536	0.00917772	0.0451697
Gdf9	5.96904	5.08777	1.8275	2.78401	0.00536917	0.0302623
Sgsm1	9.65557	5.01997	1.89342	2.65127	0.0080189	0.0407537
Gm30034	5.15712	5.01249	1.91382	2.6191	0.0088162	0.0437863
H2-Eb1	1604.57	5.0016	0.234892	21.2932	1.31137e-100	1.35405e-96
Npffr2	15.1688	5.00007	1.6957	2.94868	0.00319134	0.0204482
Ccr1	12.0372	4.99488	1.48018	3.3745	0.000739486	0.00677069
Gm14002	7.63283	4.9931	1.70747	2.92427	0.00345267	0.0217125
Ms4a6d	47.0244	4.98874	1.21489	4.10631	4.02022e-05	0.000646186
Rab17	33.0402	4.98844	0.915425	5.44932	5.05633e-08	1.96275e-06
Hck	34.1928	4.98028	0.952329	5.22958	1.69895e-07	5.71418e-06
Oasl1	392.447	4.96181	0.470973	10.5352	5.94344e-26	2.85437e-23
Col9a3	56.8949	4.94263	0.624874	7.90979	2.57814e-15	4.25929e-13
Oas1a	284.075	4.94153	0.634168	7.79214	6.58834e-15	1.00268e-12
St18	6.39354	4.93919	1.69316	2.91715	0.00353248	0.0220694
Gm29797	44.8065	4.93526	1.03648	4.76156	1.92107e-06	4.82041e-05
Samd9l	98.5454	4.91524	0.805222	6.1042	1.03315e-09	6.54467e-08
Gm12490	6.81394	4.90326	1.75063	2.80085	0.00509684	0.0291403
Dglucy	1442.18	4.89095	0.275266	17.7681	1.24903e-70	2.86597e-67
C1qb	269.61	4.88646	0.93349	5.23461	1.65332e-07	5.59122e-06
Ifi203-ps	21.4444	4.88116	1.8119	2.69394	0.00706123	0.037273
Nnmt	9.74012	4.86849	1.53781	3.16585	0.00154629	0.0119106
Ano3	247.285	4.86696	0.511707	9.51122	1.88442e-21	6.27663e-19
Thrsp	4.42353	4.84916	1.81896	2.6659	0.00767821	0.0395122
Mpeg1	109.809	4.8404	0.732943	6.60406	4.00053e-11	3.44229e-09
Mb	9.10855	4.83739	1.47329	3.2834	0.00102564	0.00869478
Pnliprp1	9.61801	4.83241	1.85473	2.60545	0.00917527	0.0451697
Apol10b	5.84692	4.83164	1.76929	2.73084	0.00631726	0.0342819
Unc93a	5.8083	4.81461	1.79774	2.67814	0.00740322	0.0384807
Gm52092	7.82365	4.80953	1.6712	2.87788	0.00400354	0.0241463
Gbp3	151.981	4.80904	0.621201	7.74152	9.82372e-15	1.44907e-12
Cd84	28.4916	4.79178	1.16231	4.12264	3.74555e-05	0.000607615
Gbp9	54.3644	4.77923	1.10347	4.33111	1.48363e-05	0.000281344
Wfdc17	25.8643	4.76081	1.1284	4.21907	2.45308e-05	0.00042931
Emcn	16.9957	4.74944	1.65087	2.87694	0.00401553	0.0241975
Ces2g	759.066	4.73525	0.255799	18.5116	1.66461e-76	5.72931e-73
Rtp4	174.096	4.71649	0.465942	10.1225	4.39105e-24	1.77803e-21
Cgref1	122.1	4.7027	0.4374	10.7515	5.83179e-27	3.25493e-24
Gm34586	6.68473	4.69608	1.75587	2.67451	0.00748386	0.0387633
Rgs5	8.45536	4.69385	1.7049	2.75316	0.00590238	0.0325822
Col25a1	172.823	4.69022	0.714132	6.56771	5.10942e-11	4.27185e-09
Gm33078	10.9714	4.68024	1.35551	3.45276	0.000554892	0.00541545
Zc3h12d	27.5039	4.67411	0.82783	5.64622	1.64018e-08	7.41166e-07
2310079G19Rik	20.3833	4.67126	1.39041	3.35963	0.000780473	0.0070413
Mgmt	848.853	4.66214	0.263027	17.725	2.68974e-70	5.55459e-67
Mc3r	22.0856	4.65379	1.79481	2.59291	0.00951678	0.0464283
Cd80	251.019	4.63962	0.371964	12.4733	1.04387e-35	8.62282e-33
Cyp4f18	10.4946	4.63737	1.75022	2.64959	0.00805899	0.040901
Tyrobp	29.9645	4.61521	0.926343	4.98218	6.28726e-07	1.80833e-05
Ctse	16.41	4.6071	1.15327	3.9948	6.47484e-05	0.000964733
Zfp979	7.49478	4.60462	1.59738	2.88261	0.00394399	0.0239199
Col2a1	609.79	4.59593	0.443325	10.3669	3.50544e-25	1.47736e-22
Mexis	14.0528	4.56342	1.48888	3.065	0.0021767	0.0153836
Ccl6	191.95	4.56268	0.613817	7.43328	1.05933e-13	1.28684e-11
Fat3	16.175	4.54155	1.49667	3.03444	0.0024098	0.0165496
Chrnb4	13.8187	4.54153	1.35865	3.34269	0.000829715	0.00736341
Adam23	9.42296	4.52675	1.65772	2.73071	0.00631985	0.0342819
Efhb	7.03884	4.50581	1.7426	2.58568	0.00971869	0.0471018
Ccdc170	9.05715	4.50059	1.5619	2.88149	0.00395801	0.0239908
Tgm7	8.3313	4.49849	1.57389	2.8582	0.00426047	0.0253626
Cd53	51.2239	4.48576	1.05332	4.2587	2.05619e-05	0.000368278
Phf11d	157.354	4.46703	0.540648	8.26237	1.42812e-16	2.70569e-14
Itgax	9.33512	4.46329	1.50548	2.9647	0.0030298	0.0196016
Gm45351	7.08069	4.43852	1.69089	2.62496	0.00866589	0.0432243
Gbp2	306.847	4.42553	0.502672	8.80401	1.32009e-18	3.32454e-16
Igsf9b	1574.11	4.42086	0.380994	11.6035	3.95632e-31	2.55319e-28
Mcam	9699.57	4.42081	0.23543	18.7776	1.15145e-78	4.75573e-75
Ky	16.9891	4.41853	1.30551	3.38452	0.000713032	0.0065824
Gm39673	8.5583	4.37237	1.46288	2.98887	0.00280009	0.0185395
Lilr4b	36.7361	4.36595	1.07754	4.0518	5.0826e-05	0.000789304
Kcnt1	91.652	4.36325	0.666658	6.54497	5.95088e-11	4.91463e-09
Slfn8	61.9978	4.35383	1.06266	4.09712	4.18329e-05	0.000669065
Gm45962	13.9121	4.34498	1.38996	3.12597	0.0017722	0.0132504
Gbp7	238.96	4.3407	0.577133	7.52115	5.42967e-14	7.05209e-12
Robo4	22.8454	4.34003	1.4548	2.98324	0.0028521	0.0187635
Klk14	13.9964	4.3393	1.10792	3.91663	8.97951e-05	0.00126491
Rbp7	21.3338	4.33176	1.23449	3.50893	0.000449912	0.00455224
Oasl2	1044.48	4.32301	0.447256	9.66563	4.22016e-22	1.47713e-19
Gm35035	9.11731	4.31746	1.64327	2.62736	0.0086051	0.0430172
Gm32564	6.44816	4.31326	1.52726	2.82419	0.00474002	0.0275116
Gm26725	7.17149	4.30321	1.53143	2.80992	0.00495532	0.028481
Hk3	24.7185	4.29184	1.41509	3.03291	0.00242208	0.0166279
Gm5737	17.4759	4.25717	1.09912	3.87326	0.000107388	0.00145516
Eda2r	1114.73	4.2567	0.312854	13.606	3.68728e-42	4.47918e-39
Mx1	346.067	4.25272	0.637064	6.6755	2.46386e-11	2.21223e-09
F830016B08Rik	28.6909	4.23828	1.38837	3.0527	0.00226796	0.0158536
Sh2d3c	44.5275	4.23659	0.669583	6.32721	2.49636e-10	1.81522e-08
Gdf5	11.6297	4.23063	1.31464	3.21808	0.00129051	0.0103577
Sp110	55.0449	4.21964	0.870561	4.84703	1.25322e-06	3.32223e-05
A930007A09Rik	120.056	4.20835	0.456439	9.21997	2.97177e-20	8.52361e-18
Ms4a6c	49.266	4.17535	0.941745	4.43363	9.26609e-06	0.000187418
Lyve1	69.2401	4.17388	1.09939	3.79656	0.000146717	0.00186453
D630023F18Rik	208.285	4.16981	0.390431	10.68	1.26234e-26	6.51716e-24
Trpm2	90.649	4.16841	0.548328	7.60204	2.91505e-14	3.90901e-12
Rbp2	199.954	4.15391	0.324553	12.7989	1.66396e-37	1.49402e-34
Trim34a	78.1495	4.14986	0.894954	4.63696	3.53575e-06	8.01501e-05
Gm4951	42.8368	4.13748	0.851573	4.85863	1.18203e-06	3.14969e-05
Fam71f1	6.39184	4.13533	1.58606	2.6073	0.00912593	0.0449892
P2ry6	36.9608	4.1264	0.947463	4.35521	1.32942e-05	0.000258267
9530053A07Rik	63.5917	4.12041	0.609282	6.76273	1.35416e-11	1.25967e-09
AI467606	14.2016	4.11144	1.44901	2.8374	0.00454821	0.026706
Gm30061	22.5339	4.09342	1.16139	3.52458	0.000424157	0.00435784
Pomc	13.1182	4.08901	1.11984	3.65141	0.000260802	0.00297723
C4b	471.355	4.08589	1.03796	3.93645	8.26945e-05	0.00118638
Msr1	25.4671	4.0515	1.18381	3.42242	0.000620654	0.00589835
Etnk2	27.2297	4.04055	1.42442	2.83663	0.00455917	0.0267628
Slfn2	54.9706	4.02804	1.01746	3.95893	7.52861e-05	0.00109334
Ptp4a3	7763.42	4.02309	0.199136	20.2027	9.26852e-91	6.38014e-87
Tnfsf10	28.2865	4.01324	1.15844	3.46435	0.000531523	0.0052244
Gm5526	9.87334	4.00244	1.3914	2.87656	0.00402038	0.0242126
Gm40057	77.3664	3.99512	0.677654	5.89551	3.73521e-09	2.01926e-07
Folr1	15.8192	3.98543	1.13117	3.5233	0.000426214	0.00437463
Nckap1l	57.2553	3.97887	0.846874	4.6983	2.62332e-06	6.25026e-05
Fign	9.99081	3.94334	1.43758	2.74305	0.00608712	0.0333347
Ms4a7	14.5776	3.91393	1.38295	2.83013	0.00465298	0.0271509
Plcd4	449.199	3.9139	0.445784	8.77981	1.63757e-18	4.0744e-16
Atg9b	1136.07	3.90564	0.365309	10.6913	1.11763e-26	5.918e-24
Aqp5	11.5352	3.90287	1.11678	3.49475	0.0004745	0.00476368
Ticam2	12.5951	3.89739	1.19713	3.25561	0.00113149	0.00935406
Apobr	20.3882	3.88794	0.987698	3.93636	8.27263e-05	0.00118638
Cd48	14.6791	3.88033	1.27339	3.04725	0.00230946	0.0160366
Krt82	713.963	3.86782	0.387266	9.9875	1.72895e-23	6.73672e-21
Dpt	71.9141	3.8579	0.670371	5.75488	8.67052e-09	4.21306e-07
Wincr1	25.8019	3.84681	0.914422	4.20683	2.58983e-05	0.000449433
Gm10687	36.6836	3.83862	0.681943	5.62894	1.81317e-08	8.12228e-07
Gm12250	21.0182	3.83789	1.14519	3.35133	0.000804243	0.00720539
Tmem179	15.607	3.83587	1.13703	3.37359	0.000741947	0.00678563
Gm8995	66.6381	3.82499	0.935242	4.08984	4.31673e-05	0.000686704
Plcl2	33.0935	3.79759	0.815339	4.65768	3.19796e-06	7.35424e-05
Slfn5	213.069	3.78884	0.578894	6.54497	5.95088e-11	4.91463e-09
Srd5a2	12.322	3.78659	1.10666	3.42165	0.000622423	0.00590701
Cd300a	16.7356	3.78429	1.30697	2.89546	0.00378598	0.0232276
Wipf3	120.34	3.77433	0.478162	7.89341	2.94028e-15	4.81902e-13
Erg	11.2007	3.76486	1.39318	2.70235	0.00688509	0.0365888
Trim30d	66.4321	3.76293	0.624904	6.02161	1.72688e-09	9.93364e-08
Adgre1	54.6785	3.76153	0.686852	5.47648	4.33859e-08	1.7197e-06
Adig	14.5108	3.75482	0.965926	3.88728	0.000101375	0.00139566
Npr1	434.475	3.75402	0.424985	8.8333	1.01628e-18	2.6566e-16
Unc45b	13.864	3.75246	1.10349	3.40053	0.000672556	0.00628176
Pik3ap1	53.0155	3.74562	0.962834	3.8902	0.000100161	0.00138172
Cutal	37.8576	3.74217	0.66211	5.65188	1.58701e-08	7.20294e-07
Sec14l5	225.623	3.73722	0.606465	6.16231	7.16902e-10	4.69992e-08
E230016K23Rik	12.7507	3.73294	1.27674	2.92379	0.00345793	0.0217381
Cd200r4	14.2248	3.73245	1.12163	3.32769	0.000875686	0.00767563
Gm30648	19.806	3.71641	0.908953	4.08867	4.33857e-05	0.000688669
Elfn1	22.2904	3.70978	1.2583	2.94826	0.00319568	0.0204632
Gm19610	11.6373	3.70049	1.0338	3.5795	0.000344259	0.00369698
Rnase1	14.8532	3.67992	1.04045	3.53687	0.000404903	0.00419642
Csf1r	224.704	3.67936	0.593004	6.20462	5.48295e-10	3.71241e-08
Gabrq	9.42172	3.64525	1.38609	2.62987	0.00854177	0.042742
Cysltr1	14.709	3.64056	1.03362	3.52215	0.00042806	0.00438566
Cpt1c	3032.28	3.63983	0.289251	12.5836	2.59865e-36	2.23603e-33
Krtap26-1	31.7506	3.63973	1.11147	3.27469	0.00105779	0.00889718
Bfsp2	15.6954	3.63838	0.941158	3.86586	0.0001107	0.0014893
Gm41934	17.8858	3.63403	1.28277	2.83297	0.00461179	0.0269797
Hcls1	29.0732	3.63238	0.970003	3.74472	0.000180599	0.00220944
Oas1g	91.0478	3.62078	0.768742	4.71	2.47715e-06	5.97613e-05
Ly6c1	82.9118	3.6176	0.97904	3.69505	0.000219846	0.00257081
1700016K19Rik	6.85217	3.61265	1.38427	2.60979	0.00905974	0.0447376
Col9a1	32.7406	3.61237	1.15242	3.13458	0.00172098	0.0129483
Ly9	12.5136	3.60206	1.35456	2.65921	0.00783246	0.0400565
Ogn	171.055	3.59867	0.57501	6.25846	3.88799e-10	2.7403e-08
Irgm1	323.457	3.59365	0.428688	8.38291	5.16351e-17	1.01554e-14
Hp	29.5661	3.59241	1.04423	3.44025	0.000581187	0.00560584
Hlx	14.6893	3.58831	1.23812	2.8982	0.00375312	0.0230672
Serpina3c	32.3876	3.5757	0.872026	4.10045	4.12348e-05	0.000661133
Trim5	11.3756	3.5736	1.16165	3.0763	0.00209584	0.0150074
Gm36819	16.6221	3.56571	1.06634	3.34387	0.000826171	0.00734603
Elf5	87.9536	3.5636	0.644284	5.5311	3.18235e-08	1.31965e-06
Ifih1	1307.54	3.55838	0.33618	10.5848	3.50714e-26	1.72443e-23
Sult4a1	36.2651	3.53497	0.900935	3.92367	8.7212e-05	0.00123789
Trim12c	109.111	3.52706	0.57694	6.1134	9.75312e-10	6.23565e-08
Cacna1e	63.6375	3.52679	0.900214	3.91772	8.93908e-05	0.00126007
Plek	76.0335	3.52541	0.900599	3.91452	9.05854e-05	0.00127517
Layn	26.8093	3.52328	1.04659	3.36643	0.000761467	0.00689998
Arhgap40	386.059	3.5196	0.373941	9.41219	4.85908e-21	1.49769e-18
Fam81a	150.226	3.51054	0.502108	6.99161	2.71751e-12	2.75094e-10
2700070H01Rik	13.371	3.5099	1.34417	2.61121	0.00902233	0.0445849
Grin1	6.87658	3.50763	1.35338	2.59176	0.00954876	0.0465294
Bst2	1028.4	3.50753	0.348167	10.0743	7.17764e-24	2.85049e-21
Cybb	68.5111	3.49396	0.935402	3.73525	0.00018753	0.00227137
Cmpk2	171.7	3.47741	0.550779	6.31363	2.72568e-10	1.96811e-08
F13a1	218.223	3.47546	0.696035	4.99323	5.9379e-07	1.72466e-05
Inka2	581.841	3.47436	0.326552	10.6395	1.95109e-26	9.82729e-24
Gm20762	42.4292	3.46487	1.06723	3.24659	0.00116796	0.00957013
Npas3	24.9714	3.45698	1.1212	3.0833	0.0020472	0.014746
Klhl4	20.2566	3.45002	0.981662	3.51446	0.000440642	0.00449055
Dok5	12.7787	3.44963	1.08859	3.1689	0.00153016	0.0117996
Kndc1	17.3543	3.43725	1.0064	3.41538	0.000636939	0.00601162
Ctss	147.336	3.42584	0.584021	5.86595	4.4656e-09	2.36571e-07
Mrgprf	13.0888	3.41359	1.13228	3.0148	0.00257152	0.0173885
Cd37	33.063	3.40623	0.884313	3.85183	0.000117236	0.00156398
Krt72	724.347	3.39465	0.486278	6.98089	2.93309e-12	2.95469e-10
Zfp300	11.4703	3.38959	1.16044	2.92097	0.00348948	0.0218832
Kcnj4	141.397	3.38958	0.561493	6.03672	1.57276e-09	9.09775e-08
Spp1	84.4342	3.38932	0.598632	5.66178	1.49812e-08	6.87502e-07
Sp100	124.827	3.38431	0.919192	3.68183	0.000231563	0.0026835
Pid1	291.663	3.38323	0.248024	13.6407	2.29267e-42	2.95913e-39
Gpr179	462.989	3.37995	0.454235	7.44098	9.99446e-14	1.22854e-11
Irf7	950.765	3.3785	0.395991	8.53176	1.44135e-17	2.98939e-15
Pde7b	53.9144	3.37533	0.775561	4.35211	1.34833e-05	0.000261449
Nkx3-1	10.6364	3.37318	1.14865	2.93664	0.00331785	0.0210368
Larp6	33.6273	3.37164	0.810396	4.16049	3.17566e-05	0.000531878
Gm13669	9.3981	3.36626	1.31143	2.56686	0.0102625	0.0490465
Stra6l	42.6448	3.36413	0.780512	4.31016	1.63136e-05	0.000302961
Xaf1	210.833	3.36052	0.745043	4.5105	6.46738e-06	0.000136982
Igtp	419.351	3.35146	0.418797	8.00258	1.21837e-15	2.06233e-13
Bglap	21.3263	3.34053	1.04271	3.20369	0.0013568	0.0107332
Adra1d	13.7833	3.33496	1.20859	2.75938	0.0057911	0.0321052
Insyn2b	43.2204	3.33019	1.00344	3.31877	0.000904158	0.00787035
Lgals3bp	1235.85	3.32518	0.360904	9.21347	3.15743e-20	8.93208e-18
Celf5	291.039	3.31691	0.445024	7.45333	9.10099e-14	1.1322e-11
Mtarc1	22.7049	3.31464	1.05333	3.14682	0.00165058	0.0125409
Myo15	19.1422	3.30766	1.01461	3.26002	0.00111403	0.00923929
Ccng1	11234.6	3.30708	0.166158	19.9032	3.8195e-88	1.97191e-84
Gm31135	11.7711	3.30247	1.11269	2.96801	0.00299732	0.0194585
Spi1	61.2943	3.29775	0.821427	4.01466	5.95323e-05	0.000900661
Rbm11	15.0607	3.2945	1.08889	3.02556	0.00248171	0.0169589
Dixdc1	1135.98	3.2943	0.25155	13.096	3.46989e-39	3.41222e-36
Camk2b	134.208	3.2728	0.555946	5.8869	3.93513e-09	2.10529e-07
Acyp2	20.3146	3.26861	1.04071	3.14075	0.00168517	0.0127521
Pirb	61.9205	3.26261	0.892729	3.65464	0.000257539	0.00294487
Osr1	24.5184	3.26152	1.24415	2.62149	0.0087547	0.0435647
Sp9	81.937	3.25492	0.904274	3.59948	0.000318854	0.00347993
Frs3os	14.9073	3.24469	1.01115	3.2089	0.00133242	0.0105749
Herc6	156.239	3.22488	0.590581	5.46052	4.74752e-08	1.86745e-06
Pcbd1	30.0334	3.22302	0.757081	4.25717	2.07031e-05	0.000370486
LOC118568679	32.1413	3.21738	0.953976	3.3726	0.000744614	0.00679527
2310008N11Rik	93.6697	3.20945	0.629774	5.09619	3.46565e-07	1.06343e-05
LOC118568479	119.697	3.20444	0.477669	6.7085	1.96635e-11	1.78101e-09
Gm20559	46.3662	3.19483	0.865141	3.69285	0.000221757	0.00258875
Ttll9	29.4335	3.18898	0.967859	3.29488	0.00098464	0.00841631
Gm41386	19.7254	3.18612	1.08202	2.94459	0.00323381	0.0206477
Gm9949	81.0741	3.17685	0.584472	5.43542	5.46673e-08	2.11016e-06
5830418P13Rik	11.6062	3.17685	1.09019	2.91404	0.00356782	0.0222326
Slc15a3	37.908	3.173	0.914195	3.47081	0.000518893	0.00513202
Ly6g6g	670.219	3.16495	0.423801	7.468	8.14224e-14	1.03157e-11
Galnt9	17.6141	3.14567	1.17528	2.67653	0.00743888	0.0386175
Rnf128	56.7837	3.14109	0.485299	6.47248	9.6408e-11	7.65739e-09
Cthrc1	76.5995	3.13813	0.555168	5.65257	1.58068e-08	7.19002e-07
Gm40557	23.2467	3.1172	0.935454	3.33229	0.000861356	0.00758221
Calhm4	1592.4	3.11414	0.385455	8.07913	6.52295e-16	1.13198e-13
Gm26908	27.5742	3.11374	0.971488	3.20512	0.00135005	0.0106943
Gpr27	44.9468	3.09648	0.624041	4.96198	6.97775e-07	1.98755e-05
Itm2a	256.564	3.08701	0.351903	8.77231	1.75037e-18	4.3032e-16
Bvht	30.0041	3.08672	0.764327	4.03848	5.37985e-05	0.000825973
Myo1f	42.7306	3.08614	0.849941	3.63101	0.000282315	0.00316165
Fabp7	69.0174	3.08175	0.592215	5.20376	1.95294e-07	6.4425e-06
Ccdc162	70.0996	3.08021	0.667877	4.61195	3.9891e-06	8.90582e-05
Mfap5	42.6984	3.07876	0.727639	4.23116	2.32487e-05	0.000409649
Krtap24-1	111.393	3.07468	0.641487	4.79305	1.64266e-06	4.23332e-05
Lyz2	486.209	3.06021	0.476635	6.42045	1.35872e-10	1.03539e-08
Dcxr	3167.99	3.05712	0.219656	13.9178	4.93957e-44	6.80047e-41
Tmprss11e	21.8986	3.05167	0.91954	3.3187	0.000904379	0.00787035
Ly6a	252.168	3.04808	0.570043	5.3471	8.93741e-08	3.27916e-06
Irgm2	232.985	3.04346	0.503893	6.03989	1.54217e-09	8.97107e-08
Dab2	204.845	3.04114	0.663668	4.58233	4.59823e-06	0.000100805
Krt32	958.57	3.02937	0.461627	6.56238	5.29568e-11	4.40972e-09
Abcb1b	1392.75	3.02912	0.236445	12.8111	1.42143e-37	1.33427e-34
4930429B21Rik	69.4892	3.01636	0.526009	5.73442	9.7847e-09	4.6774e-07
Col6a4	54.4484	3.01281	0.631278	4.77255	1.81907e-06	4.60927e-05
Ephx1	5382.32	3.00911	0.130534	23.0523	1.39364e-117	2.878e-113
LOC118567696	50.9008	2.99952	0.525466	5.7083	1.1411e-08	5.41014e-07
Csf3r	39.2601	2.99601	0.922803	3.24664	0.00116774	0.00957013
Flt1	26.1764	2.99385	1.10958	2.69819	0.00697167	0.0369443
Ak1	1735.73	2.98271	0.189172	15.7672	5.23133e-56	9.00268e-53
5033406O09Rik	38.323	2.98093	0.683761	4.35961	1.30291e-05	0.000254315
S1pr1	52.5475	2.97817	0.741068	4.01875	5.85075e-05	0.000888411
Plekhd1	27.0244	2.9775	1.10591	2.69235	0.00709504	0.0373203
Ifi27l2a	78.7518	2.97133	0.72239	4.11319	3.90225e-05	0.000630559
Npy	285.939	2.9522	0.472466	6.24849	4.14434e-10	2.91104e-08
Tnfrsf18	1091.64	2.94781	0.218854	13.4693	2.37051e-41	2.44767e-38
Npffr1	23.7721	2.9409	0.968199	3.0375	0.0023855	0.016421
Podn	143.497	2.94066	0.486024	6.05045	1.44438e-09	8.52228e-08
Jph2	61.5055	2.93998	0.704623	4.17242	3.01388e-05	0.000509743
Calcb	53.4961	2.916	0.922427	3.16122	0.00157108	0.0120498
Vsig8	1289.81	2.91497	0.405185	7.19417	6.28416e-13	6.97711e-11
Oas1b	124.725	2.91447	0.770621	3.78197	0.00015559	0.00195324
Gpx3	1141.26	2.91157	0.380052	7.66099	1.84512e-14	2.54023e-12
Cd93	56.0279	2.91012	0.537942	5.40973	6.31207e-08	2.39175e-06
Bdh2	14.9355	2.90891	1.08588	2.67886	0.00738727	0.0384559
S100a3	14380.2	2.90116	0.416722	6.96185	3.35825e-12	3.3503e-10
Alox5	35.8807	2.90075	0.621328	4.66863	3.03214e-06	7.05184e-05
Rims1	187.122	2.89097	0.40984	7.0539	1.73966e-12	1.85184e-10
Gm34973	52.4987	2.88688	0.689473	4.18709	2.82556e-05	0.000483837
Rai2	68.8962	2.88359	0.546847	5.27312	1.34122e-07	4.70248e-06
Upp1	22.6208	2.87999	1.10548	2.60519	0.00918223	0.0451697
Rnf222	46.907	2.87931	0.697287	4.1293	3.63866e-05	0.000592602
Prkg2	45.0244	2.87922	0.669728	4.29908	1.71506e-05	0.000315384
Laptm5	179.112	2.86674	0.678271	4.22654	2.37312e-05	0.000416728
Pf4	45.4798	2.84985	0.737513	3.86414	0.000111482	0.00149494
Retnla	45.2916	2.84965	0.838064	3.40028	0.000673165	0.00628459
Msrb2	55.6691	2.84424	0.639426	4.44811	8.66275e-06	0.000176948
Ltk	25.22	2.8344	0.757471	3.74193	0.000182614	0.00222487
Tshr	22.6291	2.83337	1.07353	2.63931	0.0083076	0.0418951
Uroc1	39.0051	2.83093	0.602433	4.69917	2.61226e-06	6.23651e-05
Rn18s-rs5	27414.3	2.82104	0.895896	3.14885	0.00163914	0.0124677
Spock1	56.0657	2.81856	0.876414	3.21602	0.00129984	0.0104157
Trim63	52.7104	2.81698	0.591595	4.76167	1.91995e-06	4.82041e-05
Gm32600	25.1842	2.81324	0.859565	3.27287	0.00106461	0.00893709
Ddit4l	1038.85	2.8029	0.22733	12.3296	6.2724e-35	4.46659e-32
1700007K13Rik	329.807	2.8006	0.285331	9.81528	9.67728e-23	3.56867e-20
Mecom	50.2539	2.79895	0.518515	5.39801	6.73834e-08	2.53006e-06
Btc	29.9618	2.79581	0.618447	4.52069	6.16397e-06	0.000131909
Ppp2r2c	106.868	2.78249	0.715053	3.89131	9.97044e-05	0.00137725
Kank3	1452.2	2.77477	0.223853	12.3955	2.76358e-35	2.11373e-32
Fcer1g	47.0221	2.77341	0.745637	3.71952	0.000199605	0.00237993
Abhd11os	107	2.77313	0.353845	7.83713	4.60974e-15	7.26686e-13
Vstm2a	18.1115	2.76678	1.04011	2.66007	0.00781239	0.0400034
Lcp1	193.969	2.766	0.5122	5.40024	6.65524e-08	2.50341e-06
Zfp105	31.9647	2.76269	0.870836	3.17246	0.00151156	0.0117174
Serpine2	5168.26	2.76047	0.29532	9.34738	8.98445e-21	2.68896e-18
Ccdc88b	381.697	2.75644	0.317089	8.69294	3.5317e-18	8.19474e-16
Gm32282	19.1488	2.74882	1.03734	2.64988	0.00805202	0.0408757
Gpx2	31.8882	2.74754	0.784774	3.50106	0.000463413	0.00467739
Rptn	20.1603	2.7454	1.05067	2.613	0.00897501	0.0443903
Gda	137.19	2.72169	0.60988	4.46267	8.09437e-06	0.000167073
Calcrl	60.8243	2.72133	0.649484	4.18999	2.78969e-05	0.000479283
Pamr1	27.3695	2.71991	0.708876	3.83693	0.000124583	0.00164289
Gm35500	17.0523	2.71629	1.01821	2.66772	0.0076369	0.0393585
Adgrd1	36.4025	2.71604	0.853173	3.18346	0.00145527	0.0113535
Dusp15	12.831	2.7158	1.03024	2.63607	0.00838723	0.0421624
Srgn	100.564	2.71403	0.435881	6.22653	4.76877e-10	3.29364e-08
Cxcl10	2569.7	2.71269	0.407497	6.65697	2.79537e-11	2.49794e-09
Spon2	173.522	2.71148	0.538574	5.03455	4.78962e-07	1.41785e-05
Ndp	101.856	2.71142	0.904847	2.99655	0.00273052	0.0182157
Chodl	602.701	2.70074	0.803834	3.35982	0.000779938	0.00703955
Clec3b	53.912	2.69725	0.80255	3.36085	0.000777028	0.00702095
Srxn1	394.612	2.69321	0.318394	8.45875	2.70251e-17	5.4184e-15
Slc11a1	50.0756	2.69191	0.729289	3.69114	0.000223249	0.0026047
A930001C03Rik	55.2284	2.68975	0.644571	4.17293	3.00713e-05	0.000509018
Celf4	584.296	2.68898	0.286565	9.38346	6.384e-21	1.93876e-18
Lman1l	11.8889	2.68885	0.892901	3.01136	0.00260078	0.0175404
Plch1	56.5731	2.67731	0.802202	3.33744	0.00084553	0.00748437
Hrh1	36.6163	2.67619	0.838912	3.19008	0.00142234	0.0111387
Ifit2	490.448	2.67082	0.357792	7.46474	8.34639e-14	1.05098e-11
Slc6a13	222.18	2.66219	0.477305	5.57755	2.43934e-08	1.05387e-06
Tnfsf12	21.1585	2.65	0.83163	3.18651	0.00143998	0.011247
Tcrb	161.572	2.64731	0.63146	4.19236	2.76068e-05	0.000475485
Adcy2	124.486	2.64414	0.48391	5.46413	4.65195e-08	1.83335e-06
Gm36201	75.9597	2.63841	0.426355	6.18828	6.08223e-10	4.07964e-08
Sp140	71.197	2.63549	0.703413	3.74671	0.000179167	0.00219452
Cma2	38.3439	2.63449	0.601777	4.37786	1.19852e-05	0.000235946
Serpinb9	56.5175	2.63076	0.716552	3.67142	0.000241206	0.00278432
Grb10	541.287	2.62856	0.360888	7.28358	3.25075e-13	3.75035e-11
Kng2	81.0293	2.62296	0.861761	3.04373	0.00233667	0.0161711
Tcea3	56.8238	2.62287	0.676109	3.87937	0.000104728	0.00142849
Cd36	219.54	2.61938	0.693346	3.77788	0.000158166	0.00198197
Spink8	26.3527	2.61718	0.739267	3.54024	0.000399766	0.0041527
Gm41704	71.4933	2.61693	0.519806	5.03445	4.79232e-07	1.41785e-05
Wnt8a	761.659	2.61576	0.383577	6.81938	9.14335e-12	8.70135e-10
Arhgap15	26.1852	2.60716	0.931684	2.79833	0.00513681	0.0292716
Nfam1	76.3308	2.60367	0.615685	4.2289	2.34837e-05	0.000413437
Cd300lg	25.1528	2.60036	0.966522	2.69043	0.00713603	0.0374627
Frs3	227.438	2.59649	0.296699	8.75127	2.10966e-18	5.12548e-16
Maob	113.969	2.59579	0.590392	4.39672	1.09898e-05	0.000218431
B3galnt1	47.9053	2.59489	0.579103	4.48087	7.4338e-06	0.00015491
Kctd12b	46.6219	2.59349	0.717647	3.61388	0.000301651	0.00333433
Prr9	3949.35	2.59216	0.323592	8.01058	1.14171e-15	1.94855e-13
Evi2a	26.4452	2.58804	0.954076	2.71262	0.00667543	0.0358249
Gm46560	16.806	2.58562	0.899452	2.87466	0.00404467	0.024331
Art3	159.12	2.58284	0.391697	6.59397	4.28217e-11	3.65417e-09
Gm35607	26.3109	2.57276	0.890341	2.88963	0.0038569	0.0235508
1110002J07Rik	17.3295	2.57231	0.915519	2.80967	0.00495924	0.0284956
Nrcam	440.168	2.5686	0.486775	5.27678	1.31471e-07	4.63312e-06
Srms	154.242	2.56827	0.420859	6.10245	1.04456e-09	6.57657e-08
Garnl3	306.515	2.56629	0.314952	8.14819	3.69422e-16	6.57667e-14
Prss27	26.0163	2.55807	0.858969	2.97807	0.00290067	0.0190014
Cox6b2	618.16	2.55559	0.20528	12.4493	1.41072e-35	1.12049e-32
Hmgcll1	92.2158	2.54789	0.705286	3.61256	0.000303188	0.00333927
Sox18	91.6686	2.54721	0.655421	3.88638	0.00010175	0.00139946
Pqlc3	1375.78	2.54387	0.187802	13.5455	8.42332e-42	9.66388e-39
Gm6938	23.4396	2.54195	0.785764	3.23501	0.0012164	0.00987415
Tmem106a	198.784	2.54051	0.452659	5.61242	1.99512e-08	8.86047e-07
Dnmt3l	81.1582	2.53976	0.535765	4.74043	2.13269e-06	5.2619e-05
4930517G24Rik	20.4707	2.53268	0.833603	3.03823	0.00237969	0.0163864
Lrg1	118.842	2.53151	0.77328	3.27374	0.00106136	0.0089134
Lif	346.104	2.52637	0.398725	6.33611	2.35638e-10	1.73173e-08
Col9a2	17.1546	2.52608	0.81091	3.11511	0.00183875	0.01361
Vim	3205.48	2.51701	0.387886	6.48905	8.63814e-11	6.9142e-09
Naaa	138.821	2.5118	0.430499	5.83462	5.39143e-09	2.7559e-07
Sec16b	115.586	2.49971	0.508027	4.92042	8.63568e-07	2.39698e-05
Samd12	51.3638	2.4996	0.793987	3.14816	0.001643	0.0124925
Cfh	232.74	2.49919	0.357313	6.9944	2.6639e-12	2.70996e-10
Igf2	330.444	2.49444	0.384191	6.49272	8.42986e-11	6.80019e-09
Exoc3l2	861.73	2.49284	0.202028	12.339	5.58115e-35	4.1163e-32
Adam12	30.9797	2.48829	0.893071	2.78622	0.00533264	0.0301051
Zfp947	37.2683	2.48758	0.652862	3.81028	0.000138812	0.00179051
Selplg	36.1511	2.48068	0.65073	3.81215	0.000137763	0.00177936
Fam181b	16.0911	2.48032	0.934898	2.65304	0.00797696	0.0405939
Gipc2	282.312	2.48026	0.249781	9.92972	3.09112e-23	1.18213e-20
Sfrp4	238.755	2.47896	0.386746	6.40979	1.45724e-10	1.10638e-08
Tmprss6	17.0191	2.47523	0.965264	2.56431	0.0103382	0.0493286
Rgl3	79.1265	2.47351	0.519684	4.75964	1.93939e-06	4.85457e-05
Crhr2	27.1113	2.46951	0.702158	3.51703	0.000436402	0.00445484
Slc38a3	125.523	2.45398	0.353558	6.94082	3.89832e-12	3.85188e-10
Kcns3	24.3317	2.4531	0.914601	2.68215	0.00731505	0.0381376
Iqgap2	99.3781	2.4496	0.423532	5.78375	7.30556e-09	3.60926e-07
Actbl2	102.319	2.44875	0.560005	4.37272	1.22708e-05	0.000240194
C1qtnf2	22.1324	2.4421	0.799778	3.05348	0.00226207	0.0158245
Gm13657	71.4147	2.43918	0.521992	4.67283	2.97072e-06	6.93985e-05
Cd14	98.4962	2.43746	0.512381	4.75712	1.96376e-06	4.9037e-05
Gm38851	24.0856	2.434	0.859084	2.83325	0.0046077	0.026971
Il1rn	775.006	2.43288	0.21995	11.0611	1.93718e-28	1.14299e-25
Ugt1a7c	110.59	2.43101	0.402596	6.03833	1.55713e-09	9.03265e-08
Atp6v0d2	460.362	2.42567	0.364628	6.65245	2.88259e-11	2.54395e-09
LOC115489366	13.4042	2.42515	0.931514	2.60345	0.00922909	0.0453677
Trim6	19.9808	2.42386	0.845797	2.86577	0.00415997	0.0248719
Trpc1	207.426	2.42373	0.432023	5.61019	2.02104e-08	8.95635e-07
Kirrel3	18.0725	2.42155	0.858175	2.82174	0.00477637	0.0276604
Ascl2	30.4475	2.42084	0.665141	3.63959	0.000273071	0.00308828
Rhoc	568.728	2.41867	0.336011	7.19819	6.10149e-13	6.81091e-11
Wscd2	46.6126	2.41813	0.890974	2.71403	0.00664709	0.035716
Rpl39l	31.4973	2.41727	0.874914	2.76287	0.00572963	0.0318671
Gm52743	18.2265	2.41655	0.938677	2.57442	0.0100409	0.0483232
Hnmt	13.9711	2.40989	0.895516	2.69106	0.00712244	0.0374387
Osbp2	57.3495	2.40984	0.641321	3.75761	0.000171541	0.00211872
Itgam	97.7637	2.40905	0.753294	3.19802	0.00138374	0.0108901
Plk5	289.899	2.40803	0.293114	8.21535	2.11544e-16	3.93567e-14
Ptgds	5170.01	2.40145	0.380516	6.31105	2.77149e-10	1.99422e-08
Acsm3	578.061	2.3991	0.373248	6.42762	1.29616e-10	1.00209e-08
Prr15l	47.9512	2.39769	0.637102	3.76343	0.0001676	0.00208124
Ptprt	34.2224	2.39379	0.677162	3.53504	0.000407714	0.0042204
Rtl8c	76.955	2.39284	0.615059	3.89042	0.000100072	0.00138141
Gimap6	23.8	2.38254	0.879721	2.70829	0.00676301	0.036138
Ccr2	46.0497	2.382	0.771932	3.08576	0.00203032	0.0146756
Crhbp	87.1765	2.37738	0.499249	4.76191	1.91768e-06	4.82041e-05
Septin3	21.4527	2.37555	0.669408	3.54873	0.000387099	0.004057
Crct1	56.3015	2.37396	0.864897	2.74479	0.00605491	0.0332111
B230206L02Rik	17.6982	2.37164	0.752689	3.15089	0.00162776	0.0123903
Vcam1	50.6455	2.37141	0.879572	2.69609	0.00701579	0.0370943
Rab3il1	72.9122	2.37044	0.631894	3.75133	0.000175902	0.00216481
Snca	42.269	2.36976	0.675991	3.50561	0.000455554	0.00460482
Htra3	115.62	2.36764	0.713343	3.31907	0.000903169	0.00786644
Prrx2	129.23	2.36708	0.639459	3.70169	0.000214165	0.00252294
Kcnj12	41.8325	2.36374	0.572833	4.1264	3.68488e-05	0.000599185
Uox	238.552	2.36272	0.635483	3.71799	0.000200817	0.00239163
Trim7	1406.52	2.36063	0.314581	7.50406	6.18711e-14	7.98563e-12
Mlana	3047.93	2.36014	0.444476	5.30992	1.09671e-07	3.93882e-06
Lbp	169.068	2.35396	0.558532	4.21454	2.50283e-05	0.000436906
Sorcs1	41.9886	2.34734	0.822652	2.85339	0.00432559	0.0256615
4930455G09Rik	13.8772	2.34695	0.838345	2.7995	0.00511816	0.0292179
Shank3	63.8589	2.34312	0.4871	4.81034	1.50671e-06	3.91879e-05
Parp14	611.519	2.34207	0.539208	4.34353	1.40211e-05	0.000270103
Dapk1	1242.63	2.33999	0.342429	6.83351	8.28636e-12	7.95914e-10
Trim66	48.8954	2.33684	0.575052	4.0637	4.83015e-05	0.000758536
Cryba4	765.593	2.33483	0.498836	4.68055	2.861e-06	6.72922e-05
Igsf11	88.7352	2.32963	0.67456	3.45355	0.000553261	0.00540463
Penk	69.7895	2.32507	0.586435	3.96475	7.34723e-05	0.00107404
Mmrn2	78.274	2.32253	0.796192	2.91705	0.00353358	0.0220694
Alox5ap	75.688	2.32176	0.744923	3.11677	0.00182842	0.013553
Vnn1	126.96	2.31811	0.556155	4.16811	3.07141e-05	0.000517354
Uba7	98.0049	2.31804	0.585477	3.95923	7.51915e-05	0.00109274
Tspan10	876.974	2.31687	0.407994	5.67867	1.35743e-08	6.25723e-07
Acy3	132.133	2.31645	0.348925	6.63882	3.16203e-11	2.76691e-09
Lgals1	1031.77	2.31497	0.372828	6.2092	5.32559e-10	3.61772e-08
Abcc2	50.2944	2.30957	0.624713	3.69701	0.000218153	0.00255679
Fam47e	57.4411	2.30856	0.742339	3.10984	0.00187186	0.0137859
B4galt5	153.979	2.30832	0.450449	5.1245	2.98333e-07	9.33465e-06
Draxin	287.999	2.30824	0.621316	3.71509	0.000203134	0.00241642
Lilrb4a	65.653	2.30575	0.841062	2.74148	0.0061164	0.0334431
Gm9079	38.3053	2.30453	0.686663	3.35613	0.000790421	0.00711552
Pla2g2e	322.328	2.30334	0.260999	8.82511	1.09349e-18	2.82271e-16
Nlrc5	1221.64	2.30294	0.47266	4.8723	1.10307e-06	2.96995e-05
Phyhipl	27.6094	2.30186	0.793959	2.89921	0.00374098	0.0229994
Hpgd	56.8449	2.30097	0.651492	3.53184	0.000412672	0.00425891
Mlkl	223.816	2.29929	0.408396	5.63004	1.80165e-08	8.08825e-07
Aknad1	138.444	2.29694	0.368663	6.23048	4.65023e-10	3.22255e-08
Rn7sk	118.708	2.29292	0.844202	2.71608	0.00660608	0.0355637
Trim14	98.7221	2.29259	0.439856	5.21213	1.86687e-07	6.18825e-06
Wfdc3	26.4161	2.28941	0.81033	2.82528	0.0047239	0.0274566
Prrg4	1188.07	2.28871	0.324671	7.04932	1.79794e-12	1.90407e-10
Gatm	142.668	2.2864	0.386382	5.91746	3.26944e-09	1.79567e-07
Cd248	549.183	2.28312	0.315571	7.23487	4.65964e-13	5.31637e-11
Apod	1144.42	2.28222	0.413281	5.52219	3.34799e-08	1.37454e-06
Ube2l6	413.994	2.27974	0.241046	9.45769	3.14816e-21	9.85041e-19
AI854703	139.952	2.27878	0.409352	5.56679	2.59471e-08	1.11169e-06
Depdc7	378.487	2.27834	0.217766	10.4623	1.28684e-25	5.90544e-23
Tmem59l	18.9897	2.275	0.74917	3.03669	0.00239189	0.0164485
Fbxo2	75.6389	2.27319	0.578974	3.92624	8.62856e-05	0.00122635
Arntl2	335.34	2.27175	0.39489	5.75285	8.77493e-09	4.25378e-07
Ssc5d	101.412	2.26962	0.467468	4.85514	1.20304e-06	3.20155e-05
Ogdhl	1058.82	2.26678	0.297527	7.61873	2.56192e-14	3.45792e-12
Gpr176	49.507	2.26353	0.544118	4.16	3.18242e-05	0.000532578
Galr3	52.0268	2.26243	0.704619	3.21086	0.00132339	0.0105275
Trpv6	85.395	2.25724	0.423475	5.33028	9.8061e-08	3.54651e-06
Hmox1	577.239	2.25341	0.287908	7.82683	5.00332e-15	7.78545e-13
1700019D03Rik	53.9158	2.25036	0.633459	3.55249	0.000381599	0.00401856
Pacsin1	64.2093	2.23877	0.534714	4.18685	2.82854e-05	0.000483946
Gng11	129.246	2.23812	0.5548	4.0341	5.48121e-05	0.000835986
Itga4	58.887	2.23239	0.566026	3.94398	8.0141e-05	0.00115572
Spin2c	39.4335	2.22694	0.72821	3.0581	0.00222748	0.0156835
Prune2	127.841	2.21972	0.469766	4.72517	2.29923e-06	5.62575e-05
Clec2d	75.8145	2.21714	0.514018	4.31336	1.6079e-05	0.000299682
Them5	1975.85	2.2164	0.267411	8.28839	1.1479e-16	2.21545e-14
Pecam1	128.311	2.21498	0.68327	3.24173	0.00118806	0.00970901
Ccl2	59.8085	2.21132	0.757239	2.92024	0.00349766	0.0219145
Jak3	174.205	2.21031	0.350917	6.29868	3.00194e-10	2.14509e-08
Omd	36.4435	2.20989	0.654686	3.37549	0.000736844	0.00675091
Pon3	221.16	2.20453	0.336857	6.5444	5.97342e-11	4.91463e-09
Cpz	42.7899	2.20365	0.709937	3.10401	0.0019092	0.014001
Synpr	49.9172	2.20039	0.723386	3.04179	0.00235173	0.0162536
Cpne2	1037.51	2.19721	0.194587	11.2917	1.44286e-29	9.02924e-27
Gyg	468.22	2.19539	0.236155	9.29637	1.45318e-20	4.28708e-18
COX3	748.742	2.19337	0.378786	5.79051	7.01735e-09	3.51231e-07
Hsp25-ps1	20.8891	2.19157	0.717224	3.05563	0.00224586	0.0157592
Elovl3	135.881	2.19007	0.679558	3.22278	0.00126954	0.0102092
Ugt1a6b	85.2234	2.18999	0.457166	4.79037	1.66477e-06	4.27071e-05
Bcat1	38.2292	2.18632	0.68924	3.17208	0.00151354	0.0117189
Triqk	38.6112	2.18581	0.640434	3.41301	0.000642504	0.00604481
Emp3	489.989	2.17918	0.44639	4.88178	1.0513e-06	2.85288e-05
Krtap7-1	1295.78	2.17711	0.454108	4.79425	1.63285e-06	4.215e-05
Kcnip3	69.9848	2.17659	0.562726	3.86793	0.000109761	0.00147773
Ltb4r1	825.646	2.17468	0.280286	7.75878	8.57523e-15	1.27401e-12
Plod2	1385.14	2.17381	0.208722	10.4149	2.12056e-25	9.51992e-23
Obscn	42.6672	2.17309	0.816251	2.66228	0.00776142	0.039861
Pmm1	3509.06	2.17159	0.250163	8.68072	3.93259e-18	9.02354e-16
Trp53inp1	11831.9	2.17142	0.296367	7.32682	2.35679e-13	2.74973e-11
Clec14a	60.321	2.17137	0.678649	3.19954	0.00137645	0.0108497
Tm4sf1	2403.2	2.16975	0.400243	5.42109	5.92379e-08	2.26961e-06
Glis3	103.826	2.16908	0.649202	3.34115	0.000834336	0.00738845
Gm26559	15.6095	2.16896	0.793071	2.73489	0.00624017	0.0340015
Hacd4	132.917	2.16583	0.392832	5.51338	3.51997e-08	1.43658e-06
Rgs14	302.136	2.15743	0.247464	8.71815	2.82776e-18	6.71219e-16
Rab3b	18.9826	2.15718	0.821095	2.6272	0.00860905	0.0430265
Il15	112.742	2.15258	0.487914	4.41181	1.02512e-05	0.000205732
Ltb4r2	1092.97	2.15103	0.249193	8.63199	6.02962e-18	1.35345e-15
Smarca1	75.4753	2.14854	0.637396	3.37081	0.000749483	0.00682132
Tmem119	206.008	2.14579	0.616559	3.48027	0.000500902	0.00496836
9230116N13Rik	35.8205	2.14456	0.663593	3.23174	0.00123037	0.00995679
Tnfrsf11a	34.0946	2.14414	0.716998	2.99043	0.00278581	0.0184805
Itgb2	74.7122	2.14158	0.643532	3.32785	0.000875199	0.00767462
Gm32298	27.8889	2.14139	0.833394	2.56949	0.0101849	0.0487775
Gpm6a	295.982	2.14077	0.504403	4.24416	2.19415e-05	0.000389943
Ptprc	104.491	2.13901	0.583215	3.66761	0.000244825	0.00281822
Tyr	5525.4	2.13851	0.42081	5.08189	3.73707e-07	1.13305e-05
C2	684.022	2.13606	0.368299	5.7998	6.63941e-09	3.36881e-07
Eid2	146.738	2.13415	0.350407	6.09048	1.12573e-09	7.02339e-08
Trim25	1296.2	2.12673	0.365603	5.81705	5.98956e-09	3.05408e-07
Gpx7	61.8257	2.12632	0.652189	3.26028	0.00111303	0.00923468
Slc25a48	195.123	2.12229	0.377659	5.6196	1.91397e-08	8.53681e-07
Glrb	486.468	2.1207	0.37242	5.69437	1.2383e-08	5.7725e-07
Anpep	633.461	2.12009	0.25622	8.2745	1.28993e-16	2.46651e-14
Mkx	136.277	2.11973	0.590338	3.59071	0.00032978	0.00358248
Pla2g2d	33.7048	2.11757	0.82366	2.57093	0.0101427	0.0486203
Mcoln3	847.716	2.11545	0.449751	4.70361	2.55605e-06	6.13778e-05
Olfm1	488.014	2.11264	0.438614	4.81663	1.46004e-06	3.81988e-05
Syt4	2225.61	2.11211	0.390681	5.40622	6.437e-08	2.43017e-06
Adam19	60.9288	2.11143	0.539812	3.91142	9.17562e-05	0.00128605
Cdh2	73.1889	2.11033	0.660231	3.19635	0.0013918	0.0109414
Mgst2	136.515	2.10955	0.33968	6.2104	5.28496e-10	3.60197e-08
Pcolce	1093.03	2.10942	0.469405	4.49381	6.99601e-06	0.000147123
Esam	37.8844	2.1088	0.819944	2.57189	0.0101146	0.0485594
Lum	75.0195	2.10807	0.655511	3.21592	0.00130026	0.0104157
Abca9	131.198	2.10737	0.344517	6.11688	9.54258e-10	6.13906e-08
Csf2rb	70.4457	2.10657	0.468392	4.49745	6.87732e-06	0.000144922
Tarsl2	257.503	2.10558	0.255151	8.2523	1.55373e-16	2.91692e-14
Mslnl	26.3912	2.10472	0.696507	3.02183	0.00251253	0.0171072
Ednrb	3195.01	2.10466	0.388621	5.41571	6.10454e-08	2.33022e-06
Slit1	29.4162	2.10344	0.726342	2.89594	0.00378028	0.0231995
Insl6	22.373	2.10225	0.708734	2.9662	0.003015	0.0195426
Colec12	239.241	2.10209	0.580197	3.62307	0.000291128	0.00324276
Wnt2	65.0544	2.1015	0.613653	3.42458	0.00061576	0.00585994
Sox10	900.051	2.1002	0.376121	5.58383	2.35275e-08	1.01859e-06
Tuba8	852.836	2.09673	0.237698	8.82096	1.13483e-18	2.89325e-16
Dysf	27.9062	2.09104	0.700672	2.98433	0.00284197	0.0187354
Jam2	274.765	2.08803	0.399625	5.22498	1.74175e-07	5.80143e-06
Cyba	303.568	2.08718	0.298145	7.00054	2.54972e-12	2.61962e-10
Gimap8	33.18	2.08678	0.550786	3.78872	0.000151425	0.00191259
Slc45a2	2586.59	2.08344	0.356789	5.83942	5.23822e-09	2.69091e-07
Gm94	85.5898	2.08223	0.804436	2.58844	0.00964128	0.0468475
Slc24a5	827.818	2.08198	0.396032	5.25711	1.46335e-07	5.06192e-06
Kbtbd13	32.5323	2.07783	0.649163	3.20079	0.00137053	0.010815
Ggta1	1053.17	2.07773	0.27116	7.66238	1.82519e-14	2.52966e-12
Ctsh	915.713	2.0777	0.343766	6.04394	1.50393e-09	8.77335e-08
Bmyc	467.407	2.07133	0.311326	6.65326	2.86669e-11	2.54077e-09
Tubb6	6336.76	2.07101	0.210678	9.83025	8.34097e-23	3.13181e-20
Wnt9a	275.107	2.06992	0.366107	5.65386	1.5688e-08	7.15905e-07
Olfm2	192.315	2.0665	0.508765	4.0618	4.86953e-05	0.000762979
Tnfrsf11b	183.526	2.05891	0.499034	4.12579	3.69464e-05	0.000600299
Gfpt2	81.221	2.0587	0.528375	3.89628	9.76808e-05	0.00135747
Islr	1183.27	2.05706	0.734284	2.80146	0.00508727	0.0291098
Azin2	1007.79	2.05508	0.26151	7.85849	3.888e-15	6.22412e-13
1700020L24Rik	24.2778	2.05401	0.777846	2.64064	0.00827496	0.0417713
Stab1	244.293	2.05334	0.581834	3.52908	0.000417007	0.00429721
Ctsk	283.978	2.05156	0.404013	5.07796	3.81509e-07	1.14848e-05
Kbtbd11	121.93	2.04433	0.405947	5.03595	4.75486e-07	1.41081e-05
Nudt12	91.3744	2.04388	0.425127	4.8077	1.52678e-06	3.96099e-05
Tyrp1	20295.5	2.04289	0.373246	5.4733	4.41737e-08	1.74423e-06
Klk10	386.288	2.04249	0.314742	6.48942	8.61686e-11	6.9142e-09
Gm12059	112.85	2.04247	0.308028	6.63077	3.33929e-11	2.90969e-09
C1qtnf1	486.787	2.04183	0.358178	5.70061	1.19378e-08	5.60292e-07
Tmem141	279.942	2.03976	0.346158	5.89256	3.80261e-09	2.0427e-07
Serpina3n	72.313	2.03925	0.699937	2.91348	0.00357419	0.0222589
Apba1	96.7581	2.03854	0.658885	3.09393	0.00197526	0.014358
Pianp	304.69	2.03647	0.504287	4.03832	5.38356e-05	0.000825973
Casp14	389.88	2.03602	0.302503	6.73058	1.68994e-11	1.5442e-09
Csta1	551.024	2.03356	0.516036	3.94073	8.12344e-05	0.00117067
Crym	1840.29	2.03312	0.477836	4.25485	2.09193e-05	0.000373706
Ifi27	992.98	2.03154	0.334739	6.06903	1.28687e-09	7.77051e-08
Abcg2	473.62	2.03135	0.213218	9.5271	1.61741e-21	5.47559e-19
Adamts2	566.895	2.03065	0.429089	4.73246	2.21817e-06	5.45076e-05
Tnfrsf1b	193.911	2.02922	0.412109	4.92398	8.48009e-07	2.36333e-05
Csdc2	203.027	2.02902	0.486777	4.16828	3.06904e-05	0.000517354
Tmem121	118.526	2.02844	0.396191	5.11985	3.05778e-07	9.53871e-06
Gm36660	913.814	2.02774	0.237684	8.53126	1.44757e-17	2.98939e-15
Otulinl	234.372	2.02277	0.354952	5.69872	1.20709e-08	5.63973e-07
Slc31a2	983.395	2.02238	0.171946	11.7617	6.14682e-32	4.09477e-29
Enpep	81.6484	2.0219	0.687106	2.94264	0.0032543	0.0207486
Adtrp	391.45	2.02177	0.381233	5.30324	1.13763e-07	4.07162e-06
Cdh19	95.2283	2.021	0.789092	2.56117	0.0104321	0.0496849
Ccdc13	40.7699	2.01929	0.575063	3.51143	0.000445708	0.00452302
Upk1b	100.431	2.01836	0.587204	3.43724	0.000587682	0.00565528
Zkscan16	75.3578	2.01504	0.493781	4.08085	4.48722e-05	0.000710625
Cacng7	187.866	2.01359	0.77346	2.60335	0.00923168	0.0453697
Smoc1	193.989	2.01302	0.482023	4.1762	2.9642e-05	0.00050296
Gask1a	58.9863	2.01206	0.742748	2.70893	0.00674999	0.0361031
Lpar1	177.64	2.0109	0.42108	4.77557	1.79197e-06	4.55177e-05
Lrat	1163.14	2.01065	0.413459	4.863	1.15622e-06	3.09457e-05
Tesc	349.396	2.00814	0.388489	5.16911	2.35216e-07	7.53093e-06
Apc2	113.361	2.00689	0.496863	4.03913	5.36489e-05	0.000824947
Pros1	995.348	2.00639	0.217433	9.22763	2.76682e-20	8.04754e-18
Kdr	36.1501	2.00581	0.656675	3.0545	0.00225436	0.0157893
Mt4	2107.24	2.00513	0.461492	4.34488	1.39353e-05	0.000269203
1500009L16Rik	32.6447	2.00458	0.705788	2.84021	0.00450842	0.0265327
ND3	210.648	1.99972	0.36029	5.55031	2.85156e-08	1.20179e-06
Medag	133.116	1.99833	0.591261	3.37977	0.000725465	0.00667034
Egfl6	374.643	1.99704	0.384766	5.19026	2.10003e-07	6.82041e-06
Hmcn2	199.52	1.9947	0.35884	5.55875	2.71718e-08	1.15458e-06
Fxyd1	64.8972	1.99161	0.586858	3.39369	0.000689588	0.00640894
Sqor	62.3956	1.99126	0.600854	3.31405	0.000919552	0.00798221
Cryzl2	46.1642	1.98964	0.6602	3.01369	0.00258093	0.0174351
Scara5	276.617	1.98957	0.483913	4.11141	3.93243e-05	0.000634938
Serping1	874.341	1.98948	0.422285	4.71122	2.46241e-06	5.94751e-05
Clca2	397.999	1.98672	0.455503	4.36159	1.29119e-05	0.000252504
Xlr3b	114.841	1.98291	0.541081	3.66471	0.000247619	0.00284246
Gfra1	467.472	1.98252	0.515815	3.84348	0.000121304	0.00160683
Nostrin	22.004	1.98161	0.749839	2.64271	0.00822443	0.0415568
Vgll3	115.062	1.98147	0.678668	2.91965	0.00350425	0.0219358
Trim12a	169.258	1.97746	0.470711	4.20101	2.65729e-05	0.00045998
Anxa3	470.379	1.97745	0.326257	6.06104	1.35246e-09	8.09557e-08
Tstd3	90.2946	1.97301	0.480228	4.10849	3.98247e-05	0.000641512
Pnmal2	35.9096	1.96689	0.647181	3.03916	0.00237237	0.0163555
Anxa1	6061.47	1.96674	0.269669	7.29315	3.0278e-13	3.51275e-11
Cnrip1	58.8162	1.96602	0.568984	3.45532	0.00054965	0.00537444
Sgce	219.114	1.96478	0.437602	4.48987	7.12656e-06	0.000149716
Igf1	184.447	1.96187	0.430871	4.55326	5.28218e-06	0.000114597
Lsp1	75.3517	1.95763	0.673348	2.90731	0.00364548	0.02256
Cd81	3387.41	1.95652	0.188634	10.3721	3.32245e-25	1.42941e-22
Tek	83.6248	1.95512	0.550991	3.54837	0.000387624	0.00405924
Cdh5	64.0946	1.95348	0.737959	2.64714	0.00811748	0.0411514
Sdc3	1210.93	1.94854	0.253288	7.69298	1.43745e-14	2.04723e-12
Tmlhe	204.725	1.94828	0.321991	6.05074	1.44179e-09	8.52228e-08
Zswim5	28.7136	1.94633	0.732	2.65892	0.00783921	0.0400811
Stk32c	48.2597	1.94541	0.47065	4.13345	3.57359e-05	0.000584773
Nme5	149.905	1.94528	0.486919	3.99508	6.46713e-05	0.00096428
Wipf1	79.1324	1.94482	0.455696	4.26781	1.97401e-05	0.000356028
Alpl	1128.11	1.94478	0.722859	2.6904	0.00713662	0.0374627
Cnn1	56.339	1.94458	0.675583	2.87838	0.00399728	0.0241245
Creb3l1	143.769	1.94377	0.494633	3.92972	8.50447e-05	0.00121205
Spink2	35.7566	1.94304	0.625015	3.10879	0.00187858	0.0138207
Trim21	225.793	1.94138	0.34586	5.6132	1.98619e-08	8.83983e-07
Pde2a	110.016	1.94105	0.505105	3.84286	0.000121608	0.00160983
Uap1l1	740.716	1.93997	0.27576	7.03501	1.99248e-12	2.08866e-10
Acvrl1	246.008	1.93968	0.300516	6.4545	1.08574e-10	8.52534e-09
Loxl1	424.33	1.93695	0.401526	4.82398	1.40722e-06	3.69726e-05
Casp7	680.805	1.93136	0.179805	10.7414	6.50379e-27	3.53447e-24
Gng13	35.203	1.93027	0.646983	2.98349	0.00284984	0.0187591
Arhgef6	56.7986	1.92729	0.582436	3.30901	0.000936266	0.00809327
Ptprm	91.2056	1.92496	0.617776	3.11596	0.00183349	0.013576
Hba-a1	1303.98	1.92456	0.460002	4.1838	2.86675e-05	0.000488459
Shisa4	84.1284	1.92452	0.613028	3.13937	0.00169309	0.0127932
Mmp2	743.911	1.92375	0.326122	5.89888	3.65985e-09	1.98372e-07
Nectin3	624.15	1.92065	0.30504	6.29638	3.04684e-10	2.16967e-08
Pmaip1	2711.53	1.91887	0.195791	9.80056	1.11963e-22	4.0564e-20
Fyb	93.7049	1.91886	0.553769	3.4651	0.000530043	0.00521731
Ly6d	2383.57	1.91744	0.404458	4.74077	2.12903e-06	5.25916e-05
Gm50595	16.839	1.91344	0.712304	2.68627	0.00722557	0.0378047
Prrt4	49.879	1.91331	0.554463	3.45075	0.000559032	0.00544555
Rasal1	45.3263	1.91266	0.62025	3.0837	0.00204446	0.0147396
Tdrd7	392.375	1.90878	0.371325	5.14045	2.7408e-07	8.64127e-06
Igdcc4	216.967	1.90642	0.532647	3.57915	0.000344713	0.0036976
Fbxl7	101.803	1.90337	0.607114	3.13511	0.0017179	0.0129402
Sparc	4884.69	1.90136	0.345331	5.50591	3.67258e-08	1.4842e-06
Csn3	43.0384	1.89956	0.640131	2.96746	0.00300272	0.0194875
Tmem35a	479.937	1.89885	0.197725	9.60347	7.7298e-22	2.66047e-19
Selenop	5191.15	1.89816	0.323617	5.86545	4.47916e-09	2.36571e-07
Cyp2j6	245.588	1.89705	0.419868	4.5182	6.23668e-06	0.000133189
Col5a3	342.327	1.89445	0.391723	4.83619	1.3235e-06	3.49956e-05
Camk1	219.565	1.89336	0.254681	7.43424	1.05168e-13	1.2851e-11
Ppp1r14a	171.311	1.8915	0.424186	4.45914	8.22901e-06	0.00016926
Pcolce2	59.2699	1.88992	0.596275	3.16954	0.0015268	0.0117862
Mucl3	37.1843	1.88984	0.667125	2.83281	0.00461403	0.0269851
Kcnk16	891.743	1.88975	0.32597	5.79731	6.73865e-09	3.41078e-07
Lrp11	77.1555	1.88728	0.438137	4.30752	1.65096e-05	0.000305501
Gldc	104.41	1.88689	0.660808	2.85542	0.00429794	0.0255488
Trpm1	9676.15	1.88627	0.34836	5.41472	6.1386e-08	2.3389e-06
Hpn	33.6519	1.88505	0.647604	2.91081	0.00360498	0.0223832
ATP8	34.8191	1.88382	0.682364	2.76073	0.00576721	0.0319986
Twist1	239.451	1.88287	0.527175	3.57163	0.000354769	0.00377646
Slc41a3	53.0375	1.88006	0.544194	3.45475	0.000550798	0.00538312
Zeb1	87.2895	1.87963	0.459601	4.08969	4.31954e-05	0.000686704
Mybl1	1145.09	1.87944	0.340078	5.52649	3.26693e-08	1.34837e-06
Ptpn7	41.7188	1.87846	0.669455	2.80595	0.00501686	0.0287867
Ifi35	685.961	1.8765	0.243008	7.72195	1.14566e-14	1.65447e-12
Plxnc1	965.739	1.87331	0.35952	5.21059	1.88241e-07	6.22976e-06
Col3a1	5229.61	1.8665	0.307084	6.07815	1.21576e-09	7.45002e-08
Col1a2	4020.92	1.86595	0.280856	6.64381	3.05676e-11	2.68617e-09
Apbb1ip	34.7773	1.86584	0.613688	3.04036	0.00236292	0.0163036
Col1a1	3814.88	1.86502	0.209996	8.88121	6.61378e-19	1.79712e-16
Vmac	485.354	1.86394	0.286729	6.50068	7.99561e-11	6.47519e-09
Ndn	69.5241	1.8621	0.590593	3.15293	0.00161638	0.0123308
Sspn	226.06	1.86131	0.469594	3.96366	7.38099e-05	0.00107645
Marchf3	163.472	1.86038	0.348818	5.33339	9.63985e-08	3.49864e-06
Ahnak2	1370.67	1.86022	0.445078	4.17954	2.92099e-05	0.000496882
Fas	248.345	1.85845	0.349606	5.31584	1.06169e-07	3.81969e-06
Gstp3	84.3189	1.8547	0.364203	5.0925	3.53374e-07	1.08111e-05
Ephb1	297.715	1.85162	0.355822	5.20377	1.95286e-07	6.4425e-06
Ly6g6d	283.13	1.85151	0.393956	4.6998	2.60421e-06	6.22448e-05
Fkbp14	265.364	1.8488	0.545833	3.38712	0.000706317	0.00653502
St3gal6	204.261	1.84824	0.45219	4.0873	4.36416e-05	0.000692199
S100a4	60.6126	1.84814	0.53681	3.44283	0.000575664	0.00555776
Nme4	1438.7	1.84716	0.316273	5.8404	5.20742e-09	2.68846e-07
Hbb-bs	1267.83	1.84625	0.430812	4.28552	1.82313e-05	0.000333181
Slc2a13	113.792	1.84165	0.639769	2.87861	0.0039943	0.0241188
Eng	396.456	1.84045	0.4238	4.34274	1.40719e-05	0.000270577
Sod3	431.043	1.83872	0.572629	3.21101	0.00132267	0.0105258
Nacad	40.1352	1.83827	0.632084	2.90827	0.00363438	0.0224981
Omg	43.1324	1.83764	0.673412	2.72885	0.00635558	0.0344215
Abcg1	109.411	1.83492	0.519534	3.53186	0.000412642	0.00425891
Stat1	3083.22	1.83321	0.301397	6.08239	1.18407e-09	7.29919e-08
Spats2l	93.3804	1.83264	0.437929	4.18479	2.85435e-05	0.000487018
Hs6st2	70.2418	1.832	0.690547	2.65296	0.00797882	0.0405939
Serpina9	46.3599	1.8317	0.633779	2.89013	0.00385085	0.0235278
Myl9	1128.74	1.82999	0.408324	4.4817	7.40523e-06	0.00015447
Dapk2	397.597	1.82789	0.383884	4.76158	1.92084e-06	4.82041e-05
Tmem51	615.825	1.82646	0.21178	8.62436	6.44539e-18	1.416e-15
Srpx	149.418	1.8257	0.421201	4.3345	1.46094e-05	0.000279092
Gm31493	69.6587	1.82543	0.538558	3.38948	0.000700249	0.0064905
Thbd	217.875	1.82292	0.429615	4.24314	2.20411e-05	0.000391377
H2-Ab1	353.562	1.82263	0.348747	5.22623	1.73e-07	5.79031e-06
Slc19a2	1297.63	1.82212	0.308324	5.90976	3.42604e-09	1.86679e-07
Dhx58	183.482	1.82203	0.540357	3.37191	0.000746494	0.00680311
Plekho2	462.527	1.82035	0.258369	7.04554	1.84749e-12	1.94655e-10
Mmp9	35.0249	1.81903	0.649672	2.79991	0.00511165	0.0291927
Ddah1	226.315	1.81894	0.539562	3.37113	0.000748597	0.00681626
Cdkn1a	10713	1.81738	0.201336	9.02663	1.77035e-19	4.94047e-17
Tnfrsf10b	1247.71	1.81707	0.238152	7.62988	2.34969e-14	3.1988e-12
Arnt2	122.722	1.81655	0.523709	3.46863	0.000523121	0.00516148
Gng2	206.972	1.81615	0.486542	3.73278	0.000189377	0.00228971
Angptl2	1069.51	1.81536	0.35439	5.12251	3.01501e-07	9.41951e-06
Crabp2	183.227	1.81467	0.609063	2.97944	0.00288773	0.0189561
Rac2	29.9224	1.81172	0.681931	2.65675	0.00788991	0.0402705
Bace2	1496.95	1.81056	0.312995	5.78462	7.26776e-09	3.60785e-07
Anks6	48.9208	1.81048	0.70752	2.55891	0.0105	0.0499278
Gpr143	536.381	1.80987	0.423346	4.27515	1.91009e-05	0.000347536
Parp10	1134.9	1.80543	0.3118	5.79036	7.02361e-09	3.51231e-07
Tbx2	319.43	1.80507	0.387747	4.65528	3.23538e-06	7.40731e-05
Adamts7	159.433	1.80383	0.523738	3.44414	0.000572869	0.00553854
Slc27a6	1845.78	1.80379	0.232338	7.76363	8.25324e-15	1.23506e-12
Ppp1r3d	30.3732	1.80316	0.669504	2.69327	0.00707541	0.0372868
Pmel	26083.2	1.79944	0.340859	5.27914	1.29791e-07	4.58172e-06
Hebp1	187.097	1.79694	0.407425	4.41048	1.03141e-05	0.000206793
2810032G03Rik	30.698	1.79512	0.528892	3.3941	0.000688538	0.00640639
Macc1	1173.7	1.79224	0.162069	11.0585	1.99424e-28	1.14397e-25
Trnp1	628.368	1.7907	0.31376	5.70725	1.14819e-08	5.42591e-07
Mdga1	1524.74	1.78975	0.300938	5.94723	2.72722e-09	1.5346e-07
Fbxw9	1613.76	1.78936	0.208584	8.5786	9.60335e-18	2.06582e-15
Adgrb1	108.896	1.788	0.677168	2.64041	0.0082807	0.04179
Fcgrt	547.282	1.78778	0.250224	7.14471	9.01891e-13	9.85447e-11
Rsu1	1217.87	1.78562	0.308113	5.79532	6.81899e-09	3.43797e-07
Glipr2	55.2756	1.78533	0.457075	3.90599	9.38387e-05	0.00131025
Slc7a11	2177.86	1.78254	0.442878	4.0249	5.69993e-05	0.000867423
Zfp697	56.013	1.7816	0.546841	3.25798	0.00112208	0.00928743
Srsf12	62.5166	1.77981	0.628243	2.83299	0.00461146	0.0269797
Cpq	94.7149	1.77621	0.392132	4.52962	5.90903e-06	0.000126848
Arhgap28	108.239	1.77499	0.323676	5.48387	4.16132e-08	1.65898e-06
Polk	1345.42	1.7738	0.318695	5.56582	2.60926e-08	1.11561e-06
Nol3	88.5163	1.77242	0.541782	3.27146	0.00106995	0.00896368
Loxl4	140.219	1.77148	0.668326	2.65062	0.00803431	0.0408159
Timp1	33.4053	1.77088	0.686765	2.57858	0.0099206	0.0478781
Epdr1	735.171	1.77061	0.362072	4.89022	1.00724e-06	2.7514e-05
Tlr4	116.617	1.76973	0.465737	3.79984	0.000144789	0.0018457
Disc1	48.2796	1.76768	0.54854	3.22251	0.00127071	0.0102107
B2m	6637.96	1.76727	0.274971	6.42712	1.30047e-10	1.00209e-08
Crlf1	356.364	1.76584	0.372117	4.7454	2.08098e-06	5.15899e-05
Dram1	87.7989	1.76409	0.48914	3.60651	0.000310343	0.00340355
Npl	150.535	1.76328	0.501673	3.51481	0.000440077	0.00448791
Exoc4	6893.13	1.76233	0.205302	8.5841	9.15528e-18	1.99016e-15
Asb16	158.511	1.76121	0.339966	5.18053	2.21251e-07	7.12801e-06
Tmc8	101.51	1.76084	0.399726	4.40512	1.05727e-05	0.000210751
Cd164l2	140.059	1.75892	0.375997	4.678	2.89689e-06	6.77504e-05
Rhod	995.206	1.75869	0.238192	7.38352	1.54161e-13	1.82964e-11
Tlr3	219.802	1.75867	0.459697	3.8257	0.000130399	0.00170435
TrnP	295.18	1.7584	0.37771	4.65542	3.23328e-06	7.40731e-05
Psmb9	350.655	1.75655	0.34497	5.09188	3.54525e-07	1.08303e-05
Sprr1b	134.403	1.75534	0.572208	3.06766	0.00215745	0.0153
Crnn	364.544	1.75459	0.316189	5.54919	2.86992e-08	1.20706e-06
Car5b	61.7582	1.75298	0.629661	2.784	0.00536928	0.0302623
Procr	128.968	1.75095	0.489346	3.57815	0.000346034	0.00370448
Ptgfr	134.963	1.74981	0.526333	3.32452	0.000885696	0.00775021
Hexa	1188.12	1.74799	0.221885	7.8779	3.32938e-15	5.41379e-13
Pcdhb22	44.2796	1.74756	0.632826	2.76151	0.00575347	0.0319481
Cited1	30.7169	1.74616	0.679872	2.56837	0.0102178	0.0489011
Thsd7a	363.322	1.74552	0.556803	3.13489	0.00171916	0.0129429
Pycard	2064.67	1.74061	0.266984	6.51952	7.05334e-11	5.75725e-09
Cmtm3	240.442	1.73963	0.281212	6.18618	6.16401e-10	4.11951e-08
Gstt1	84.7111	1.73918	0.570779	3.04704	0.0023111	0.0160425
Isg20	105.403	1.7367	0.526674	3.2975	0.00097551	0.00835903
Ankrd22	482.2	1.73648	0.270283	6.42468	1.32144e-10	1.01446e-08
Car13	962.469	1.73627	0.30537	5.68579	1.30207e-08	6.02895e-07
Olfml3	491.085	1.73501	0.497388	3.48825	0.000486202	0.00485755
C1qtnf6	261.618	1.73117	0.411665	4.20527	2.60767e-05	0.000452149
Prkar1b	73.2818	1.73	0.594483	2.9101	0.00361318	0.0224206
Rftn1	86.6728	1.72858	0.499837	3.45829	0.000543625	0.00532057
Akr1b10	274.129	1.72746	0.272927	6.32938	2.46152e-10	1.79622e-08
Mfsd12	294.097	1.72702	0.445663	3.87516	0.000106556	0.00144579
Kif1a	119.328	1.72493	0.605314	2.84964	0.00437689	0.0259138
Hsd17b11	254.196	1.72467	0.338392	5.09667	3.45689e-07	1.06232e-05
Liph	422.443	1.72313	0.326191	5.28257	1.27382e-07	4.51986e-06
Mme	59.126	1.72312	0.551026	3.12711	0.00176536	0.0132137
Igfbp6	85.9676	1.72309	0.573895	3.00244	0.00267822	0.0179688
Lyn	93.0751	1.72202	0.516304	3.33528	0.000852122	0.00752016
Lix1l	250.671	1.72196	0.460857	3.73643	0.000186651	0.00226471
Cfap126	51.3889	1.72073	0.510209	3.37259	0.000744647	0.00679527
S100a6	5274.77	1.71907	0.334319	5.14201	2.71812e-07	8.58793e-06
Armcx6	66.1232	1.71906	0.461924	3.72153	0.000198018	0.00236922
Cysrt1	93.5715	1.71851	0.628987	2.73218	0.00629159	0.0341796
Slc5a8	168.662	1.71807	0.309961	5.54286	2.97565e-08	1.24393e-06
Mef2c	119.358	1.71365	0.524872	3.26489	0.00109507	0.00912603
Ampd3	1038.64	1.71263	0.290655	5.89231	3.80824e-09	2.0427e-07
Gsta4	108.689	1.71238	0.508435	3.36795	0.000757303	0.00687431
Plcb4	309.025	1.71181	0.256372	6.67705	2.43793e-11	2.1985e-09
Lynx1	184.297	1.71133	0.310505	5.51143	3.55931e-08	1.44977e-06
Qpct	150.99	1.71119	0.396629	4.31433	1.60088e-05	0.000298912
Xkr5	42.0836	1.7107	0.660278	2.59089	0.00957295	0.0465958
Parp9	702.162	1.70898	0.28854	5.92285	3.16415e-09	1.74248e-07
Efna3	2665.68	1.70422	0.218476	7.80045	6.1685e-15	9.5064e-13
Slc26a7	230.022	1.704	0.591082	2.88285	0.00394089	0.0239081
Parp3	211.962	1.70187	0.365917	4.65098	3.30358e-06	7.55507e-05
Steap1	478.406	1.69697	0.30299	5.60072	2.13461e-08	9.3592e-07
Glrx	303.092	1.69617	0.354915	4.7791	1.76079e-06	4.47809e-05
2610528J11Rik	254.272	1.69513	0.241013	7.03335	2.0164e-12	2.10306e-10
Fkbp10	443.985	1.69316	0.362428	4.67171	2.98704e-06	6.97011e-05
Tpd52l1	134.333	1.69297	0.501932	3.37292	0.000743763	0.00679421
Dct	24872.2	1.69236	0.343554	4.92603	8.39156e-07	2.34182e-05
Gypc	70.0895	1.69133	0.575076	2.94105	0.00327097	0.0208163
Mpped2	64.6407	1.69112	0.471418	3.58731	0.000334107	0.00362186
Tmem116	39.3201	1.69029	0.578926	2.91971	0.00350357	0.0219358
Ccdc40	32.9545	1.68901	0.617727	2.73423	0.00625265	0.0340428
Plac9a	348.935	1.68897	0.379198	4.45405	8.42662e-06	0.00017298
Foxc1	456.09	1.68887	0.518728	3.2558	0.00113074	0.00935406
Tceal3	95.4431	1.68839	0.455196	3.70915	0.000207959	0.00246419
Ctnnd2	136.345	1.68393	0.320091	5.26078	1.43448e-07	4.97873e-06
Pth1r	218.469	1.68119	0.529665	3.17405	0.00150327	0.0116707
Gm4262	23.3007	1.68054	0.647704	2.59461	0.00946979	0.046266
Gm15564	276.182	1.68009	0.55673	3.01777	0.00254638	0.0172694
Chst2	199.383	1.67774	0.47257	3.55025	0.000384861	0.00404283
Clu	1196.71	1.67696	0.33744	4.96965	6.70731e-07	1.91846e-05
Lama4	330.576	1.67563	0.50389	3.32539	0.000882959	0.00772954
Syt12	168.02	1.67556	0.543715	3.08169	0.00205826	0.0148153
Ppm1h	254.023	1.6742	0.342915	4.88225	1.04881e-06	2.84988e-05
Lmcd1	127.22	1.67263	0.35498	4.71192	2.45397e-06	5.93407e-05
Htr1d	70.3016	1.6714	0.492161	3.39604	0.000683689	0.00636845
Cd34	354.749	1.67108	0.368866	4.53031	5.88977e-06	0.000126566
Oca2	2297.04	1.67105	0.36597	4.56608	4.96937e-06	0.000108366
Man2b2	1020.89	1.67073	0.204686	8.16239	3.28468e-16	5.89844e-14
Pla2r1	166.796	1.67008	0.380331	4.39111	1.12775e-05	0.000223289
Klhdc1	296.208	1.66985	0.246407	6.77682	1.22849e-11	1.15316e-09
Thy1	547.376	1.66925	0.308831	5.40505	6.47887e-08	2.44152e-06
Krtap11-1	1583.85	1.6644	0.333048	4.99748	5.80845e-07	1.69182e-05
Crat	1067.78	1.65968	0.335871	4.94141	7.75589e-07	2.19256e-05
Aldh3b1	67.7502	1.65957	0.400202	4.14682	3.37125e-05	0.000558745
COX2	1108.42	1.6585	0.35335	4.69364	2.68387e-06	6.35603e-05
Tmem14a	140.585	1.65485	0.417353	3.96512	7.33586e-05	0.00107366
Pcdhb7	32.6229	1.65166	0.636019	2.59688	0.00940756	0.0460369
Tymp	79.2879	1.65116	0.380569	4.33866	1.43353e-05	0.000274364
Mageh1	264.864	1.64931	0.323494	5.09842	3.42492e-07	1.05407e-05
Fbln5	636.238	1.64925	0.446468	3.694	0.00022075	0.00257992
Tmem43	5588.85	1.64817	0.192275	8.57194	1.01758e-17	2.16639e-15
Adssl1	38.4178	1.64706	0.579489	2.84226	0.00447948	0.0263774
Ccn2	480.391	1.64628	0.471775	3.48956	0.000483821	0.0048361
Pde1c	38.7199	1.6462	0.597163	2.7567	0.0058388	0.032309
H2-M3	46.9384	1.64293	0.596835	2.75274	0.00590986	0.0325973
Tspan13	1011.06	1.64219	0.210758	7.79185	6.6033e-15	1.00268e-12
Tap1	3644.8	1.64187	0.209326	7.84362	4.37729e-15	6.9535e-13
Hba-a2	96.4035	1.63901	0.486004	3.37242	0.000745109	0.00679649
Rab27a	762.896	1.63758	0.306625	5.34066	9.2607e-08	3.38483e-06
Fli1	37.7224	1.63711	0.554054	2.95479	0.00312884	0.0201288
Plin2	1821.89	1.63436	0.269236	6.07036	1.2762e-09	7.73025e-08
Upb1	80.7952	1.63324	0.526769	3.10048	0.00193205	0.0140957
Prokr1	54.1181	1.6327	0.477201	3.4214	0.000622987	0.00590887
Cxcl9	755.527	1.62745	0.413185	3.9388	8.18918e-05	0.00117768
Col6a2	638.722	1.62741	0.452434	3.59701	0.000321902	0.00350612
Antxr2	238.154	1.62739	0.419391	3.88037	0.000104296	0.0014273
Lgals9	1011.4	1.62724	0.300278	5.41911	5.9895e-08	2.29054e-06
Mxra8	418.344	1.62489	0.478754	3.39399	0.00068882	0.00640639
Dact2	86.8667	1.62366	0.452723	3.58644	0.000335224	0.00363206
Lhfpl2	227.916	1.62129	0.388236	4.17603	2.96647e-05	0.00050296
Gjc3	57.332	1.62121	0.572033	2.83412	0.00459518	0.0269053
Sdr9c7	80.1221	1.6202	0.615294	2.63322	0.00845802	0.0424257
Hsd17b2	123.77	1.62009	0.449928	3.60078	0.000317264	0.00346474
Krtap8-1	1784.36	1.61813	0.40579	3.9876	6.67451e-05	0.000990908
Adh6b	1504.38	1.61685	0.426894	3.78748	0.000152184	0.00191768
Ivl	1877.22	1.61605	0.388641	4.15821	3.20751e-05	0.000535908
Aig1	353.884	1.61552	0.375665	4.30043	1.70469e-05	0.000314036
Entpd1	78.6275	1.61524	0.490543	3.29276	0.000992102	0.00846607
A730020E08Rik	37.8576	1.61425	0.600465	2.68833	0.00718101	0.0376185
Fam43a	273.963	1.61413	0.426034	3.78875	0.000151408	0.00191259
Sytl2	3212.4	1.6137	0.238764	6.75855	1.39384e-11	1.29077e-09
B3gnt9	159.683	1.61268	0.528343	3.05232	0.00227077	0.0158536
Hic1	141.819	1.61164	0.349971	4.60507	4.12328e-06	9.1559e-05
Ptges	624.606	1.60992	0.250038	6.4387	1.20503e-10	9.3906e-09
Nrn1	66.2513	1.60859	0.582399	2.76201	0.00574465	0.0319077
Cavin2	207.388	1.6079	0.343603	4.67954	2.87516e-06	6.75482e-05
Fam217b	93.8633	1.60715	0.366395	4.38638	1.15251e-05	0.000227538
Matn4	132.555	1.60673	0.566256	2.83746	0.00454739	0.026706
Hcn2	94.1276	1.60472	0.55102	2.91226	0.00358819	0.0223057
Tgm1	1780.73	1.60322	0.289733	5.53345	3.13993e-08	1.30468e-06
Paqr8	324.343	1.60297	0.360392	4.44786	8.67314e-06	0.000176985
Fads3	709.903	1.60178	0.422805	3.78846	0.000151587	0.00191346
Fgf1	102.633	1.59907	0.493354	3.24123	0.00119015	0.00971837
Gm46220	197.537	1.59537	0.537179	2.9699	0.00297894	0.0193969
Nfatc2	189.055	1.58816	0.510054	3.11371	0.00184751	0.0136572
Vamp5	65.5	1.5877	0.447674	3.54656	0.000390302	0.00407901
Mdk	347.489	1.5873	0.574937	2.76082	0.0057656	0.0319982
Rhoj	297.285	1.58672	0.403702	3.93042	8.47987e-05	0.00121021
Cdk15	140.899	1.58622	0.414506	3.82677	0.000129837	0.00170131
Olfml2b	188.227	1.58593	0.394916	4.01587	5.92267e-05	0.000898011
S100a10	5314.31	1.58555	0.354103	4.47764	7.54717e-06	0.000156999
Asphd2	128.854	1.58527	0.429928	3.68728	0.00022666	0.00263705
Lgals3	5888.52	1.585	0.283436	5.59209	2.24354e-08	9.7952e-07
Tifa	113.865	1.58479	0.374488	4.2319	2.31727e-05	0.000408659
Ddr2	809.661	1.58066	0.377341	4.18894	2.80255e-05	0.000480693
Hspb1	7587.52	1.58035	0.306186	5.1614	2.45112e-07	7.82351e-06
Tbx15	209.329	1.57866	0.525965	3.00145	0.00268694	0.0180096
Insc	82.7335	1.57822	0.478934	3.29527	0.00098326	0.0084092
Fam149a	142.171	1.57809	0.466699	3.38139	0.000721194	0.00664649
C130083M11Rik	269.503	1.5767	0.338614	4.65633	3.2189e-06	7.39415e-05
Fbn1	1609.67	1.57517	0.379354	4.15224	3.2923e-05	0.000548301
Oacyl	34.1687	1.57468	0.571983	2.75301	0.00590496	0.0325878
Shc2	46.5095	1.57345	0.592838	2.6541	0.00795197	0.0405095
Papln	1062.67	1.56878	0.308686	5.08212	3.73248e-07	1.13305e-05
Hephl1	1945.95	1.56704	0.382375	4.09817	4.16421e-05	0.000667147
Adap1	96.0182	1.56319	0.361244	4.32724	1.50991e-05	0.000285804
Krt81	179.485	1.56313	0.590774	2.6459	0.00814738	0.0412583
Mmrn1	39.1907	1.55821	0.578582	2.69316	0.00707782	0.0372868
Igfbp3	1432.49	1.55752	0.273004	5.70512	1.16262e-08	5.48158e-07
Ebf1	361.248	1.55613	0.605258	2.57101	0.0101402	0.0486195
H2-T23	786.625	1.55468	0.363818	4.27322	1.9267e-05	0.000349326
ATP6	635.191	1.55304	0.346032	4.48814	7.18492e-06	0.000150483
Duoxa1	453.399	1.55261	0.308997	5.0247	5.04232e-07	1.48543e-05
Slc4a8	157.304	1.55255	0.527503	2.9432	0.00324837	0.0207235
Cmklr1	224.231	1.55131	0.413084	3.75543	0.000173046	0.00213475
Atoh8	146.523	1.54986	0.444343	3.48797	0.000486694	0.00486012
Pinlyp	294.225	1.54876	0.450413	3.43853	0.000584881	0.0056362
Sbspon	56.1259	1.54874	0.528991	2.92773	0.00341448	0.0215239
Jdp2	177.174	1.5473	0.417352	3.70743	0.000209369	0.00247776
Gpr137b	749.431	1.54726	0.391144	3.95573	7.63003e-05	0.00110496
Apold1	295.508	1.54579	0.357317	4.3261	1.51772e-05	0.000287019
Fgfbp3	319.075	1.54338	0.354292	4.35624	1.32318e-05	0.000257298
Dok1	265.267	1.54232	0.233066	6.61754	3.65223e-11	3.15574e-09
Psors1c2	426.092	1.54003	0.502162	3.0668	0.00216361	0.0153278
Tchhl1	1335.14	1.53558	0.416558	3.68635	0.000227496	0.00264528
Fhl2	533.938	1.53546	0.373931	4.10628	4.02087e-05	0.000646186
Serpinf1	1023.53	1.53498	0.447698	3.42859	0.000606718	0.00579793
Mab21l4	123.432	1.53438	0.47729	3.21477	0.00130551	0.0104294
Jam3	209.068	1.53277	0.497423	3.08142	0.00206016	0.0148209
Gimap9	108.828	1.53126	0.33933	4.5126	6.40374e-06	0.000136193
Pnp	944.861	1.53087	0.367074	4.17046	3.03991e-05	0.000513725
Gm10925	771.637	1.52973	0.275346	5.55566	2.76567e-08	1.17037e-06
Bin2	45.2853	1.52755	0.574333	2.6597	0.00782113	0.0400283
Cnp	256.881	1.5273	0.251072	6.08314	1.17855e-09	7.2869e-08
Clic6	258.108	1.52694	0.496449	3.07573	0.0020999	0.0150208
Cyp4b1	86.5954	1.52584	0.525906	2.90136	0.00371553	0.0229043
Rcsd1	96.7891	1.52541	0.369322	4.13029	3.6231e-05	0.000591
Plod1	447.098	1.52345	0.346892	4.3917	1.12465e-05	0.000222891
Grik3	259.341	1.52204	0.430343	3.53681	0.00040499	0.00419642
Pmp22	458.482	1.52183	0.387387	3.92846	8.54906e-05	0.00121672
Cfb	361.635	1.5218	0.468486	3.24834	0.00116083	0.00953548
Hsf4	216.288	1.52096	0.282036	5.3928	6.93681e-08	2.59514e-06
Rgs10	177.346	1.51874	0.468799	3.23963	0.00119684	0.00976141
Gpr160	245.825	1.51849	0.29925	5.07434	3.88843e-07	1.16715e-05
Chsy3	298.11	1.51848	0.506267	2.99936	0.00270551	0.0180697
Phactr1	68.9221	1.51841	0.494625	3.06983	0.00214183	0.0152311
H2-Aa	165.123	1.51776	0.433755	3.49911	0.000466813	0.00470481
Gm30042	35.6225	1.51701	0.489214	3.10091	0.00192926	0.0140931
Cd55	1606.24	1.51631	0.311451	4.86856	1.12416e-06	3.01886e-05
Cd302	205.424	1.51416	0.38594	3.9233	8.73457e-05	0.00123789
Tinagl1	403.404	1.5124	0.348151	4.34409	1.39852e-05	0.000269915
Fkbp1b	62.4272	1.51026	0.587248	2.57176	0.0101182	0.0485594
Trf	742.749	1.50944	0.323939	4.65963	3.16773e-06	7.30915e-05
ND2	62753	1.50714	0.284129	5.30442	1.13032e-07	4.05246e-06
ND4	69255.1	1.50668	0.323192	4.66188	3.13338e-06	7.24645e-05
Stxbp6	377.72	1.50658	0.502883	2.99588	0.00273651	0.0182354
Cd63	7199.46	1.50471	0.299226	5.02866	4.93919e-07	1.45922e-05
Lipa	377.819	1.50364	0.292862	5.13428	2.83232e-07	8.90262e-06
Ei24	7879.89	1.50031	0.155002	9.67928	3.69301e-22	1.3149e-19
Pigf	952.615	1.49813	0.316701	4.73041	2.24062e-06	5.48884e-05
Igh	58.6831	1.49761	0.490225	3.05495	0.00225101	0.0157741
Krt75	19546.6	1.49759	0.360267	4.15689	3.22611e-05	0.000538581
Ptprj	519.306	1.49407	0.323151	4.62344	3.77436e-06	8.48569e-05
Dnaic2	77.8209	1.49343	0.575157	2.59656	0.00941624	0.0460575
C1ra	301.853	1.49329	0.413538	3.611	0.00030502	0.00335596
Fgl2	211.248	1.48909	0.575179	2.58892	0.00962764	0.0467923
Tpm2	1544.04	1.48749	0.251504	5.91436	3.33176e-09	1.82504e-07
Fam174b	435.015	1.48737	0.423757	3.50996	0.000448169	0.00453906
Hfe	171.057	1.4873	0.419292	3.54716	0.000389409	0.00407455
S100a1	1035.35	1.48715	0.343274	4.33226	1.47586e-05	0.000280275
Prcp	1002.19	1.48622	0.185769	8.00033	1.24089e-15	2.08339e-13
Manba	271.679	1.48537	0.289815	5.12523	2.97179e-07	9.31267e-06
Pcdhb18	27.5402	1.48252	0.554253	2.67481	0.00747727	0.0387486
Stk39	459.386	1.48099	0.307123	4.82214	1.42025e-06	3.72675e-05
Kcng2	449.008	1.48093	0.282914	5.23456	1.65374e-07	5.59122e-06
Fbxo6	383.942	1.47896	0.28295	5.22694	1.72342e-07	5.77764e-06
Ift27	1854.49	1.47848	0.205792	7.18435	6.75256e-13	7.45707e-11
Adgra2	995.982	1.47847	0.489948	3.01761	0.00254777	0.0172731
Hsd11b2	158.143	1.4783	0.491665	3.00672	0.00264082	0.0177525
Tent5b	650.157	1.47432	0.303179	4.86289	1.15685e-06	3.09457e-05
Zcchc24	395.656	1.47238	0.300762	4.89552	9.80479e-07	2.68896e-05
Osgin1	550.571	1.47198	0.323266	4.55346	5.27698e-06	0.000114597
Zeb2	674.461	1.47114	0.47756	3.08054	0.00206626	0.0148427
Fat4	180.524	1.46954	0.536046	2.74145	0.00611689	0.0334431
Sh3kbp1	752.808	1.46926	0.215914	6.80486	1.01145e-11	9.58142e-10
Sct	271.614	1.46892	0.362041	4.05733	4.96371e-05	0.000774212
Sptssb	579.734	1.46864	0.426269	3.44533	0.000570356	0.00552458
CYTB	160329	1.4681	0.25528	5.75092	8.87569e-09	4.29255e-07
Ripk3	689.578	1.46779	0.242366	6.05609	1.39467e-09	8.32406e-08
Gm36393	58.3773	1.4659	0.539233	2.7185	0.00655796	0.0353323
Ikbip	658.158	1.46491	0.176501	8.29974	1.04338e-16	2.03272e-14
Tm4sf4	107.506	1.46409	0.518916	2.82144	0.00478081	0.0276705
Pter	371.154	1.46395	0.273239	5.35778	8.425e-08	3.10687e-06
Tfpi	175.161	1.46238	0.485643	3.01123	0.00260188	0.0175421
Gne	806.278	1.46172	0.172058	8.49549	1.97105e-17	4.03011e-15
Timp2	3145.42	1.45991	0.306101	4.76938	1.84797e-06	4.67106e-05
Fabp4	2261.33	1.45982	0.467435	3.12304	0.00178992	0.0133442
Fam111a	1151.41	1.4588	0.249616	5.84416	5.09122e-09	2.64833e-07
Fez1	216.44	1.45485	0.455267	3.19561	0.00139538	0.0109608
Rab19	100.262	1.45354	0.436673	3.32866	0.000872648	0.0076555
Fads2b	569.887	1.45173	0.32944	4.40666	1.04979e-05	0.000209663
Dnaic1	49.5769	1.45142	0.466807	3.10924	0.00187566	0.0138053
F8a	690.434	1.44872	0.276299	5.24333	1.57706e-07	5.40096e-06
Lpar5	132.508	1.44637	0.436803	3.31127	0.000928741	0.00805181
Tlcd4	235.746	1.44361	0.418141	3.45244	0.000555545	0.00541735
Smpdl3a	1107.83	1.44359	0.345709	4.17572	2.97039e-05	0.000503213
Stard8	138.051	1.4434	0.334621	4.31354	1.60665e-05	0.000299682
Dnajb5	589.946	1.44269	0.23336	6.18225	6.31941e-10	4.19621e-08
Gm10222	93.5621	1.44152	0.436114	3.30538	0.000948484	0.00818177
Zfp423	83.4555	1.4409	0.51849	2.77903	0.00545216	0.0306208
Gm12602	68.7877	1.44088	0.487198	2.95749	0.00310152	0.020003
Ifitm3	4255.15	1.44018	0.243635	5.91122	3.39591e-09	1.85526e-07
Mfap2	438.877	1.44003	0.490904	2.93343	0.00335236	0.0212101
Pax3	280.586	1.43915	0.418005	3.44291	0.0005755	0.00555776
Mt1	26776	1.43915	0.316925	4.54097	5.59962e-06	0.000120834
Krt19	129.756	1.439	0.502569	2.86329	0.00419272	0.0250387
Dhrs9	434.38	1.43708	0.371284	3.87058	0.000108578	0.00146552
Nid2	158.794	1.43632	0.410581	3.49825	0.000468319	0.00471768
Cp	110.947	1.4356	0.542787	2.64486	0.00817245	0.0413552
Sigirr	218.381	1.43557	0.344984	4.16126	3.165e-05	0.000530954
Eva1b	304.594	1.43516	0.34058	4.21388	2.51018e-05	0.000437819
Nxph3	62.6983	1.43465	0.512587	2.79885	0.00512856	0.0292482
Gm2115	271.351	1.43268	0.369753	3.8747	0.000106754	0.00144753
Dusp22	1261.52	1.43187	0.191358	7.48267	7.28292e-14	9.30711e-12
S1pr3	1290.93	1.42935	0.206902	6.90835	4.90325e-12	4.79891e-10
Loxl2	422.383	1.42922	0.361735	3.95103	7.78162e-05	0.00112455
Mc1r	1008.83	1.42905	0.424081	3.36977	0.000752322	0.0068411
Slc43a3	136.134	1.42772	0.387055	3.68867	0.000225431	0.0026257
Cdk14	244.698	1.42729	0.374699	3.80918	0.000139429	0.00179399
Map6	266.472	1.42091	0.385852	3.68253	0.000230932	0.00267921
Nrgn	56.0862	1.41828	0.524875	2.70212	0.00688984	0.0366046
Cmtm8	486.962	1.41694	0.30249	4.68424	2.80994e-06	6.6242e-05
Zfp365	2595.86	1.41666	0.199086	7.11584	1.11233e-12	1.19639e-10
Prkaa2	143.259	1.41644	0.341368	4.14929	3.33509e-05	0.000554533
Efemp2	489.58	1.41617	0.34242	4.13576	3.53787e-05	0.000580306
Synm	295.146	1.41445	0.375797	3.76386	0.000167308	0.00207887
Sh3gl2	67.2062	1.41252	0.419433	3.36768	0.00075803	0.00687487
Enho	252.005	1.41249	0.435563	3.24292	0.00118313	0.00967636
B3galt5	466.897	1.41212	0.481506	2.93272	0.00336006	0.0212522
Pla2g7	180.219	1.41202	0.306218	4.61115	4.00444e-06	8.91891e-05
Tgfbr2	1037.34	1.41029	0.286847	4.91655	8.80846e-07	2.44166e-05
Ptk2b	1820.52	1.40901	0.23786	5.9237	3.14777e-09	1.73809e-07
Bax	4663.01	1.40808	0.239588	5.87708	4.17567e-09	2.22247e-07
Scrn1	223.963	1.40676	0.412111	3.41355	0.000641234	0.00603561
ND5	80501.6	1.40384	0.24036	5.84058	5.2018e-09	2.68846e-07
Agbl3	132.436	1.40348	0.293294	4.78525	1.70777e-06	4.36476e-05
Gucy2e	172.562	1.40318	0.385891	3.6362	0.000276691	0.00311282
D130017N08Rik	56.4961	1.40175	0.450717	3.11005	0.00187055	0.0137859
Calm4	865.099	1.40173	0.375237	3.73559	0.000187274	0.0022696
Rap1gap	78.8712	1.40118	0.436637	3.20902	0.0013319	0.0105748
Nceh1	504.016	1.40017	0.308464	4.53918	5.64742e-06	0.000121611
ND1	122356	1.39888	0.290566	4.81433	1.47691e-06	3.85426e-05
Prrt3	133.211	1.39785	0.342901	4.07654	4.57114e-05	0.00072336
Krt36	2525.98	1.3946	0.408324	3.41541	0.000636854	0.00601162
Cystm1	214.648	1.39312	0.447442	3.11352	0.00184872	0.0136594
Wdr35	4196.44	1.39257	0.228614	6.09136	1.11959e-09	7.00624e-08
Trim47	439.465	1.39236	0.256157	5.43558	5.46193e-08	2.11016e-06
Dapl1	4009.95	1.39233	0.424754	3.27797	0.00104557	0.00882646
Acta2	1464.58	1.39172	0.38276	3.636	0.000276899	0.00311282
Dgkh	392.666	1.39004	0.467455	2.97364	0.00294288	0.0192139
Rcn3	545.799	1.38947	0.371388	3.7413	0.000183072	0.00222783
Gdf11	118.615	1.38736	0.361499	3.8378	0.000124143	0.00163918
Map3k6	2179.05	1.38635	0.266862	5.195	2.04717e-07	6.68927e-06
Gfer	1421.27	1.38634	0.256247	5.41018	6.29628e-08	2.39088e-06
Ctsc	3872.28	1.38399	0.297282	4.65548	3.23221e-06	7.40731e-05
Col6a1	750.448	1.38391	0.420449	3.29151	0.000996505	0.00849312
Tmem255a	108.637	1.38335	0.416607	3.3205	0.000898552	0.00783615
Gamt	95.5874	1.38167	0.493134	2.80182	0.00508148	0.0290847
4931406C07Rik	714.652	1.38071	0.368498	3.74686	0.000179062	0.00219452
Eif2ak2	996.119	1.37916	0.312252	4.41683	1.00161e-05	0.000201208
Ddias	997.376	1.37905	0.224329	6.14745	7.87409e-10	5.12958e-08
LOC118567886	164.726	1.37862	0.363072	3.79709	0.000146402	0.00186167
Prkcq	165.752	1.37827	0.36656	3.76002	0.000169898	0.00210219
Pgpep1	890.757	1.37772	0.212993	6.46838	9.90595e-11	7.83785e-09
Zfp651	424.829	1.37706	0.47722	2.88558	0.00390694	0.023793
Crip1	183.459	1.37691	0.386709	3.56058	0.000370043	0.00391283
Gpr37	1015.19	1.37676	0.239823	5.74072	9.42726e-09	4.5275e-07
Ass1	14085.1	1.37613	0.216997	6.34171	2.27228e-10	1.6819e-08
Dact3	233.4	1.37582	0.408909	3.36461	0.000766523	0.0069397
Commd3	2887.1	1.37529	0.266239	5.16563	2.39626e-07	7.66024e-06
Arhgdig	96.1413	1.37489	0.414044	3.32063	0.000898143	0.00783589
Ppargc1a	93.4788	1.37402	0.450883	3.04741	0.00230826	0.0160366
Fap	724.03	1.37269	0.396579	3.46131	0.000537547	0.00527609
Irak2	131.232	1.37191	0.354921	3.86538	0.000110916	0.00148944
Col27a1	130.807	1.37153	0.461909	2.96927	0.00298512	0.019416
Rasa4	228.68	1.37084	0.410102	3.34268	0.000829725	0.00736341
LOC118567586	54.3851	1.36965	0.468718	2.92212	0.00347655	0.0218153
Cercam	1137.43	1.3688	0.181843	7.52739	5.17663e-14	6.76598e-12
Atf7ip2	78.5423	1.36875	0.385879	3.54711	0.000389481	0.00407455
Helz2	1075.9	1.36576	0.493337	2.76841	0.00563303	0.0313975
Fignl2	248.33	1.36555	0.32594	4.18957	2.79488e-05	0.000479777
Krt31	3472.55	1.36409	0.380838	3.5818	0.000341239	0.00367411
Thbs2	504.294	1.36336	0.344213	3.96081	7.46962e-05	0.00108784
Pglyrp3	110.951	1.36171	0.318892	4.27014	1.95348e-05	0.000352634
Fgfbp1	975.304	1.36166	0.258682	5.26383	1.41084e-07	4.9132e-06
Rnase4	760.355	1.3615	0.313091	4.34858	1.3702e-05	0.000265084
Fut4	635	1.3613	0.284131	4.79109	1.65875e-06	4.26056e-05
Slc9a2	135.456	1.36049	0.42394	3.20915	0.00133129	0.010574
Map7d2	52.4889	1.35991	0.472741	2.87665	0.00401915	0.0242122
Elk3	508.282	1.35783	0.217501	6.24285	4.29677e-10	2.99773e-08
Rnf182	60.2899	1.35691	0.483909	2.80405	0.00504643	0.0289081
Krt83	1813.12	1.356	0.372498	3.6403	0.000272322	0.0030815
Prss53	1138.4	1.35525	0.33566	4.03757	5.40074e-05	0.000827994
Lrp3	155.835	1.35252	0.401892	3.36537	0.000764415	0.00692365
Tmem86a	262.659	1.35108	0.260704	5.18242	2.19029e-07	7.06746e-06
Bgn	5361.1	1.34975	0.37835	3.56746	0.000360456	0.00382714
Rps27l	4801.33	1.34925	0.346705	3.89162	9.95752e-05	0.00137639
Slc25a45	309.323	1.34873	0.370919	3.63618	0.000276715	0.00311282
Stbd1	1317.16	1.34808	0.329352	4.09313	4.25587e-05	0.000678148
4933404O12Rik	393.375	1.34774	0.277854	4.85052	1.23139e-06	3.26856e-05
AAdacl4fm3	196.031	1.34772	0.464748	2.8999	0.0037328	0.0229765
Dynlt1b	259.782	1.34666	0.394291	3.41541	0.000636869	0.00601162
Il6ra	311.923	1.34388	0.362954	3.7026	0.0002134	0.00251824
Mr1	331.307	1.34362	0.355985	3.77438	0.000160407	0.00200397
Tmem229b	291.759	1.34193	0.280181	4.78952	1.6718e-06	4.28343e-05
Slc6a17	908.069	1.34166	0.440002	3.04922	0.00229439	0.0159587
Map2	684.365	1.34089	0.329579	4.06849	4.73185e-05	0.000744798
Gm3756	219.358	1.34042	0.380588	3.52197	0.000428351	0.00438566
Gucy2c	106.708	1.34022	0.459452	2.917	0.00353413	0.0220694
Coprs	174.629	1.3401	0.321533	4.16785	3.0749e-05	0.00051752
Rin3	86.5354	1.33795	0.433301	3.08781	0.00201638	0.0146158
Trpv2	161.222	1.33683	0.361359	3.69946	0.000216062	0.00254095
Shisa5	2114	1.33504	0.173205	7.70788	1.27923e-14	1.83454e-12
Ephx2	170.276	1.33477	0.41691	3.20159	0.00136673	0.0107932
Cald1	2714.71	1.33239	0.331867	4.01484	5.94865e-05	0.000900627
Mocos	541.947	1.3323	0.260307	5.11818	3.08506e-07	9.60929e-06
Fhl1	974.771	1.33216	0.297539	4.47727	7.56034e-06	0.000157071
Coro2b	103.802	1.32858	0.498849	2.6633	0.00773792	0.03977
Lepr	1016.84	1.3273	0.476164	2.78748	0.00531199	0.0300075
Ccdc24	75.5163	1.32607	0.458968	2.88924	0.00386177	0.0235736
COX1	403371	1.32566	0.269112	4.92603	8.3916e-07	2.34182e-05
Pdgfra	953.955	1.32544	0.472511	2.80511	0.00502994	0.0288377
Mgll	5088.21	1.32535	0.313072	4.23337	2.30213e-05	0.000406335
Hmgn3	280.387	1.3252	0.318969	4.15463	3.25814e-05	0.000543488
Oas1c	127.426	1.32321	0.31513	4.19894	2.68164e-05	0.000463808
Nid1	1103.73	1.3209	0.440841	2.99631	0.00273267	0.0182157
Tubb2a	2095.53	1.31725	0.27838	4.73186	2.2247e-06	5.45632e-05
Gna15	2061.48	1.31634	0.216966	6.06706	1.30273e-09	7.82057e-08
Fam13c	139.186	1.31608	0.34161	3.85257	0.000116884	0.0015613
Fermt3	261.565	1.31591	0.321217	4.09665	4.1918e-05	0.000669488
Hspb11	303.675	1.31501	0.300598	4.37466	1.21624e-05	0.000238978
Cpne5	273.966	1.31465	0.236041	5.56958	2.55356e-08	1.09633e-06
Cpped1	1281.84	1.31191	0.201609	6.5072	7.65631e-11	6.22482e-09
Syde1	333.011	1.31118	0.357852	3.66404	0.000248272	0.00284678
Adamts5	200.842	1.30775	0.325064	4.02305	5.745e-05	0.000873638
Igsf10	396.669	1.30772	0.502623	2.60178	0.00927409	0.0455131
Spsb1	701.696	1.30768	0.262377	4.98398	6.22889e-07	1.79655e-05
Mfge8	2912.47	1.3068	0.235654	5.5454	2.93283e-08	1.22851e-06
Avpi1	1972.02	1.30645	0.249583	5.23451	1.65427e-07	5.59122e-06
Dusp3	616.162	1.30627	0.25538	5.11502	3.13708e-07	9.72731e-06
Zmat3	4230.26	1.30464	0.214788	6.07407	1.24707e-09	7.61929e-08
Abat	465.94	1.30358	0.360023	3.62081	0.000293684	0.00326419
Fstl4	308.465	1.30329	0.434338	3.00064	0.00269413	0.0180284
Adora2b	59.8697	1.30172	0.474503	2.74334	0.00608174	0.0333141
Eppk1	596.614	1.30077	0.460791	2.8229	0.0047592	0.0275918
Stx19	79.1907	1.30005	0.497287	2.61428	0.00894167	0.0443111
Tmem40	370.751	1.29807	0.382877	3.39029	0.000698187	0.0064743
mt-Rnr2	13983.1	1.29803	0.224913	5.77124	7.86883e-09	3.85069e-07
Calhm5	1167.71	1.29781	0.255462	5.08026	3.76924e-07	1.13966e-05
Irf9	1088.54	1.2976	0.347284	3.73644	0.000186645	0.00226471
Hsbp1l1	85.2091	1.29713	0.435604	2.97778	0.00290347	0.0190107
Serpinb5	7454.31	1.29475	0.211822	6.11247	9.80993e-10	6.25262e-08
Rtl8b	210.357	1.29158	0.285282	4.52739	5.97156e-06	0.000127924
Plxnd1	960.011	1.2911	0.355674	3.63001	0.000283407	0.00317216
Tmem205	655.69	1.29072	0.360646	3.57891	0.000345033	0.0036976
Ccpg1os	118.687	1.29048	0.418916	3.08052	0.00206638	0.0148427
Ccdc9b	200.554	1.29011	0.375984	3.43129	0.000600713	0.00575653
Gpr87	1659	1.28942	0.212504	6.06776	1.29708e-09	7.80934e-08
Slc35e4	785.696	1.28839	0.180456	7.13963	9.35819e-13	1.01181e-10
Fndc10	448.191	1.28634	0.254929	5.04588	4.51433e-07	1.34525e-05
Efemp1	394.264	1.2853	0.207701	6.18822	6.08459e-10	4.07964e-08
Gpx8	552.47	1.28481	0.321246	3.99947	6.3484e-05	0.000948631
Serinc2	3413.5	1.28448	0.210467	6.10297	1.04114e-09	6.57509e-08
Slc38a4	758.233	1.28061	0.243037	5.26921	1.37013e-07	4.7795e-06
Lage3	1419.98	1.28051	0.297266	4.30762	1.65019e-05	0.000305501
Fbln7	227.251	1.28016	0.332879	3.84574	0.000120189	0.00159308
Scara3	556.39	1.27724	0.392698	3.25248	0.00114403	0.00942748
Vopp1	915.339	1.2758	0.220149	5.79516	6.82567e-09	3.43797e-07
Kitl	14475.2	1.2711	0.163703	7.76466	8.18651e-15	1.23401e-12
Lrrc8c	975.917	1.27067	0.27117	4.68588	2.7876e-06	6.57906e-05
Lpl	544.579	1.26988	0.270369	4.69682	2.64249e-06	6.27964e-05
Pcdhga7	51.5209	1.26851	0.49021	2.58768	0.00966257	0.0469289
Mmp28	108.71	1.26822	0.37401	3.39088	0.000696682	0.00646325
Mamdc2	117.912	1.26523	0.391741	3.22976	0.00123893	0.0100138
Atp6v0e2	567.817	1.26519	0.250267	5.05537	4.29563e-07	1.28378e-05
Aga	423.39	1.26519	0.327369	3.86471	0.000111223	0.00149244
Inpp1	271.634	1.26486	0.323812	3.90615	9.37799e-05	0.00131025
Abhd4	5567.68	1.26414	0.16336	7.73836	1.0071e-14	1.47501e-12
Myo5c	158.444	1.26404	0.48785	2.59103	0.00956881	0.0465941
Camk2d	444.778	1.26367	0.253888	4.97729	6.44804e-07	1.84942e-05
Rusc2	446.958	1.26366	0.345194	3.66072	0.000251503	0.00288064
Duox1	95.8362	1.26338	0.475872	2.65488	0.00793373	0.0404611
Nccrp1	593.265	1.26327	0.421169	2.99944	0.00270481	0.0180697
Dkk3	1319.48	1.26309	0.295559	4.27356	1.92379e-05	0.000349105
Mapre2	403.077	1.26275	0.236079	5.34882	8.85307e-08	3.25891e-06
Tgfb1i1	270.057	1.2617	0.376943	3.34718	0.000816378	0.00727558
Fam131a	133.356	1.26156	0.446	2.82861	0.00467502	0.0272415
Col18a1	14482.5	1.26021	0.171446	7.35048	1.97498e-13	2.33059e-11
Mreg	3384.75	1.2573	0.211856	5.93469	2.94395e-09	1.64312e-07
Tmem45a	1922.47	1.25639	0.279527	4.49468	6.96751e-06	0.000146673
Lrrn1	152.867	1.25611	0.349584	3.59314	0.000326713	0.00355253
Met	1449.77	1.25551	0.294279	4.26639	1.98662e-05	0.000357991
Zfp874a	393.664	1.25526	0.245344	5.11632	3.1155e-07	9.67491e-06
Bola3	826.415	1.25431	0.304695	4.11662	3.8447e-05	0.000622721
Clmp	284.717	1.25424	0.458982	2.73265	0.00628278	0.0341526
Scarf2	936.893	1.25333	0.484575	2.58644	0.00969721	0.0470418
Kcnk2	430.012	1.25319	0.292301	4.28734	1.80827e-05	0.000331346
Tmsb4x	3130.89	1.25259	0.330521	3.78975	0.000150801	0.00190703
Gtse1	3167.37	1.25216	0.210666	5.9438	2.78488e-09	1.56278e-07
Cdyl2	185.823	1.252	0.247146	5.06585	4.06575e-07	1.21684e-05
Insyn1	797.458	1.24994	0.168745	7.40725	1.28941e-13	1.55717e-11
Pld1	413.138	1.2483	0.278524	4.48186	7.39968e-06	0.00015447
Tex15	533.031	1.24666	0.430715	2.89441	0.00379877	0.0232781
Fuom	265.17	1.24662	0.428489	2.90935	0.00362183	0.0224608
Cd59a	215.733	1.2466	0.378971	3.28944	0.00100387	0.00853478
Pea15a	682.26	1.24619	0.297084	4.19473	2.73194e-05	0.000471323
Cbr3	493.475	1.24571	0.324606	3.83761	0.000124237	0.00163938
Pik3cg	61.7498	1.24275	0.471383	2.63639	0.00837935	0.0421437
Aprt	2052.08	1.23903	0.270338	4.58326	4.57787e-06	0.000100572
Cavin3	762.132	1.2354	0.305005	4.05042	5.11266e-05	0.000792654
Lhfpl1	806.246	1.23021	0.190632	6.45335	1.09405e-10	8.55803e-09
Orai3	409.464	1.23002	0.308455	3.98768	6.67228e-05	0.000990908
Osbpl10	303.084	1.22937	0.30231	4.06657	4.77099e-05	0.000749814
Vwa5a	1025.62	1.22505	0.243075	5.03982	4.6598e-07	1.38659e-05
Capns1	5258.36	1.22468	0.222114	5.51373	3.51315e-08	1.43658e-06
Tom1l2	3249.2	1.22392	0.169925	7.20273	5.9017e-13	6.6237e-11
Atp6v0e	2101.6	1.22303	0.327946	3.72935	0.000191971	0.00231429
Irf4	234.184	1.22271	0.432911	2.82438	0.00473715	0.0275104
Dnm3	233.394	1.22229	0.377154	3.24083	0.00119184	0.00972514
Hdc	58.5957	1.22228	0.40865	2.99102	0.00278044	0.0184686
Mlph	773.752	1.22117	0.352918	3.46022	0.000539738	0.00529254
Cryab	270.92	1.2211	0.395094	3.09065	0.00199719	0.0145021
Reep2	345.608	1.21935	0.254936	4.78297	1.72721e-06	4.40354e-05
Mtcl1	1787.68	1.21679	0.296159	4.10857	3.98124e-05	0.000641512
Rnasek	1652.71	1.21413	0.293923	4.13078	3.6153e-05	0.000590194
Rab38	1499.16	1.21322	0.332368	3.65024	0.000261994	0.0029892
Krt33a	2024.41	1.21172	0.434321	2.78991	0.00527223	0.0298706
Pnpla1	776.636	1.21144	0.225814	5.36475	8.10613e-08	3e-06
Rab40b	327.537	1.20737	0.336794	3.5849	0.000337204	0.00364205
Ptprv	2037.47	1.20718	0.458199	2.63461	0.00842328	0.0423028
Fam162a	2024.22	1.20696	0.283364	4.25939	2.04981e-05	0.000367522
Sesn2	2157.13	1.20587	0.256424	4.70264	2.56818e-06	6.15261e-05
Rtn4r	140.008	1.20558	0.34968	3.44767	0.000565446	0.00549249
Gstm4	498.989	1.20452	0.261783	4.6012	4.20066e-06	9.3077e-05
Mrgpre	82.2746	1.20343	0.411769	2.92258	0.00347139	0.0217896
Tspan4	670.386	1.20342	0.235145	5.11779	3.09138e-07	9.61448e-06
Renbp	908.402	1.20319	0.207894	5.78753	7.14286e-09	3.55439e-07
Rab27b	665.156	1.20101	0.30853	3.89269	9.91383e-05	0.00137311
Mctp2	71.9924	1.19907	0.393539	3.04688	0.00231228	0.0160453
Itgb6	353.781	1.19871	0.288633	4.15306	3.28062e-05	0.000546797
Postn	802.871	1.19855	0.345256	3.47147	0.000517619	0.00512268
Pdlim2	996.448	1.19834	0.213771	5.60571	2.07401e-08	9.11283e-07
Ppard	3833.29	1.19704	0.187465	6.3854	1.70955e-10	1.27913e-08
Mxra7	605.568	1.19648	0.208612	5.73544	9.72621e-09	4.66023e-07
Mitf	939.005	1.1961	0.326204	3.66671	0.00024569	0.0028266
Parvb	592.601	1.19562	0.276671	4.32145	1.55008e-05	0.000291032
Plp1	302.631	1.19508	0.423085	2.82468	0.00473272	0.0274923
Cav1	422.422	1.19469	0.404634	2.95253	0.00315183	0.0202579
ND6	13410.9	1.19282	0.152407	7.82656	5.01411e-15	7.78545e-13
Slc23a3	242.344	1.19153	0.296207	4.02262	5.75532e-05	0.000874562
Card19	355.109	1.19108	0.323241	3.68482	0.000228868	0.00265825
Pvt1	367.188	1.1903	0.285498	4.1692	3.05669e-05	0.000516138
Ets1	229.778	1.18955	0.412132	2.88632	0.00389776	0.0237651
Ghr	412.662	1.18921	0.396721	2.99761	0.00272109	0.018162
Rxylt1	1310.31	1.18859	0.250702	4.74104	2.12628e-06	5.25867e-05
Hsd17b14	292.556	1.18746	0.354044	3.35398	0.000796579	0.00715847
Krt15	12974	1.18722	0.222428	5.33757	9.42031e-08	3.43421e-06
Dmkn	4487.47	1.18686	0.298336	3.97828	6.94145e-05	0.00102391
Trim16	694.109	1.18421	0.337048	3.51349	0.000442264	0.00450133
Anxa5	2838.33	1.18342	0.252656	4.68393	2.81426e-06	6.62684e-05
Lgals8	1200.48	1.18168	0.251643	4.69586	2.65483e-06	6.29514e-05
H2-T22	895.208	1.18072	0.272021	4.34056	1.42123e-05	0.000272514
Ggact	305.52	1.17835	0.255549	4.61108	4.00587e-06	8.91891e-05
Adgre5	280.847	1.17367	0.310008	3.78593	0.000153132	0.00192685
Dubr	108.749	1.17353	0.3815	3.07611	0.00209722	0.0150091
Gm49890	334.627	1.17274	0.34188	3.43028	0.000602952	0.00577263
Gsn	4710.24	1.16998	0.342591	3.41508	0.000637628	0.0060123
Rap2a	3444.67	1.16724	0.151855	7.68652	1.51186e-14	2.13845e-12
1110008P14Rik	1035.08	1.16626	0.270922	4.30476	1.67166e-05	0.000308503
Carhsp1	3694.6	1.16274	0.146164	7.95505	1.79061e-15	2.98208e-13
Fam122b	1282.42	1.16231	0.224697	5.17277	2.3065e-07	7.41925e-06
Csrp1	6623.16	1.1619	0.232644	4.99435	5.90347e-07	1.71708e-05
St3gal4	562.525	1.16117	0.298048	3.89593	9.78245e-05	0.00135764
Bin1	303.147	1.16	0.263261	4.40629	1.05156e-05	0.000209814
Reck	530.373	1.1576	0.444724	2.60296	0.00924226	0.0454022
Hilpda	234.74	1.15699	0.305612	3.78581	0.000153208	0.00192685
Dynlt1-ps1	843.32	1.15609	0.364104	3.17517	0.0014975	0.0116346
B4galt6	1106.73	1.15607	0.388293	2.97732	0.00290777	0.0190267
Arhgdib	620.075	1.15331	0.219895	5.24481	1.56441e-07	5.37549e-06
Tmbim4	1049.97	1.15326	0.276066	4.17749	2.94742e-05	0.000500552
Aen	4382.82	1.15318	0.178417	6.46342	1.0236e-10	8.06805e-09
Cenpw	674.041	1.15268	0.358711	3.21339	0.00131178	0.0104623
Slc22a18	172.962	1.15208	0.29879	3.85582	0.000115342	0.00154171
Pla2g4a	1008.88	1.15095	0.221813	5.1888	2.11649e-07	6.86148e-06
Tmem126a	592.203	1.1493	0.257543	4.46257	8.09838e-06	0.000167073
Afg1l	620.734	1.1492	0.209759	5.47867	4.2853e-08	1.70184e-06
Aph1c	240.759	1.14906	0.40365	2.84669	0.00441769	0.0261029
Scml2	629.441	1.1488	0.19346	5.93819	2.88186e-09	1.61282e-07
Siva1	2728.95	1.14879	0.323504	3.55108	0.000383659	0.00403408
Abhd6	473.5	1.14748	0.213768	5.36786	7.96765e-08	2.95935e-06
Slc46a1	138.592	1.1467	0.310082	3.69805	0.000217264	0.00255124
Gjb5	678.638	1.14655	0.291055	3.93931	8.17157e-05	0.00117597
Selenow	4988.85	1.14571	0.242639	4.72187	2.3369e-06	5.68426e-05
Afap1l1	521.863	1.14495	0.184272	6.21339	5.18536e-10	3.54579e-08
Fah	642.887	1.14456	0.21865	5.23469	1.65263e-07	5.59122e-06
Ccdc122	437.497	1.14295	0.299577	3.81521	0.000136069	0.00176283
Slc7a2	654.181	1.14253	0.276365	4.13414	3.56281e-05	0.000583933
Cltb	3489.94	1.14241	0.200138	5.70813	1.14223e-08	5.41014e-07
Dclk1	484.407	1.14118	0.4179	2.73075	0.00631911	0.0342819
Adam8	170.333	1.13733	0.421202	2.7002	0.00692988	0.0367612
Ddx58	1237.26	1.13725	0.304054	3.74029	0.000183808	0.00223415
Kctd12	2187.98	1.13649	0.236489	4.80569	1.54218e-06	3.98594e-05
P3h3	579.815	1.13609	0.35527	3.19782	0.00138469	0.0108934
Nabp1	374.925	1.13416	0.280959	4.03673	5.42006e-05	0.000829214
Osbpl6	215.153	1.13414	0.375796	3.01797	0.00254474	0.017264
Tmem184a	389.031	1.13344	0.321641	3.52394	0.000425182	0.00436621
Mtarc2	2304.08	1.13309	0.294183	3.85165	0.000117324	0.00156414
Gnpda1	1082.18	1.13215	0.190826	5.9329	2.97628e-09	1.65669e-07
Sec14l2	578.464	1.13171	0.297578	3.80305	0.000142923	0.00182869
Igfbp4	6506.78	1.13086	0.335894	3.36671	0.000760704	0.00689609
Padi3	5887.15	1.13071	0.228833	4.94121	7.76412e-07	2.19256e-05
Bhlhe41	717.645	1.12724	0.370958	3.03872	0.00237583	0.0163708
Rnf152	185.26	1.12541	0.354601	3.17374	0.0015049	0.0116746
H19	376.128	1.12487	0.301374	3.73248	0.000189604	0.00229112
C330018D20Rik	302.627	1.1248	0.223224	5.0389	4.68212e-07	1.39123e-05
Nipal4	1131.97	1.12418	0.24447	4.59845	4.25641e-06	9.42114e-05
Lrrc20	766.289	1.12232	0.201475	5.57053	2.53959e-08	1.0926e-06
Tbc1d2	1168.08	1.12215	0.206465	5.43507	5.47736e-08	2.11032e-06
Slc24a4	1359.73	1.12056	0.355757	3.14979	0.00163388	0.0124323
Gstm1	1236.69	1.12011	0.307592	3.64154	0.00027101	0.0030717
Arsb	671.419	1.11982	0.185249	6.04495	1.49456e-09	8.7434e-08
Sema6d	443.932	1.11856	0.392389	2.85063	0.00436322	0.0258476
Creg1	1239.03	1.11842	0.242446	4.61309	3.9672e-06	8.86652e-05
Akr1b8	314.694	1.11774	0.266724	4.1906	2.78215e-05	0.000478785
Ndufa11	2635.9	1.11681	0.28547	3.91218	9.14657e-05	0.00128319
Unc93b1	470.495	1.11623	0.296919	3.75939	0.000170331	0.00210628
Diaph2	707.449	1.11527	0.272981	4.08552	4.39776e-05	0.000696993
Tor4a	536.833	1.11512	0.218402	5.1058	3.29406e-07	1.01835e-05
Emc9	266.349	1.11506	0.368814	3.02338	0.00249972	0.0170393
Cstb	2418.77	1.11391	0.330755	3.36777	0.000757778	0.00687487
Tspan17	219.649	1.11383	0.398987	2.79165	0.00524396	0.0297508
Plat	1278.02	1.11354	0.337306	3.30128	0.000962452	0.00827116
Myadm	1343.53	1.11352	0.233311	4.77269	1.81778e-06	4.60927e-05
Gas1	1051.76	1.11315	0.387892	2.86973	0.00410818	0.0246336
Bbs7	667.847	1.11227	0.192623	5.77437	7.72403e-09	3.79783e-07
Col16a1	3921.31	1.1117	0.329451	3.37442	0.000739717	0.00677069
Tmem120a	971.304	1.11007	0.273501	4.05875	4.9337e-05	0.000770112
Fam216a	1399.51	1.10958	0.195341	5.68019	1.34548e-08	6.21601e-07
Itgb3	299.975	1.10912	0.377735	2.93625	0.00332207	0.021056
Apaf1	2946.56	1.10687	0.251103	4.40804	1.0431e-05	0.00020872
Ndufb6	2432.14	1.10573	0.301628	3.66589	0.000246482	0.00283269
Fam214b	480.929	1.10539	0.250219	4.41769	9.97624e-06	0.000200603
Arhgap27	732.016	1.10534	0.252045	4.38546	1.15741e-05	0.000228287
Nmrk1	142.097	1.10346	0.275359	4.00734	6.14069e-05	0.000924955
Mrc2	938.127	1.10343	0.329323	3.3506	0.000806363	0.00721812
Ccdc189	83.8938	1.10316	0.428942	2.57181	0.0101168	0.0485594
Phyh	614.278	1.10261	0.270647	4.074	4.62133e-05	0.000730184
Tmem125	179.548	1.10172	0.40748	2.70375	0.00685625	0.0365107
Bloc1s2	1956.59	1.10122	0.233707	4.71199	2.45307e-06	5.93407e-05
Msrb3	816.984	1.09982	0.374639	2.93568	0.00332812	0.0210761
Tubb4b	20736	1.09981	0.194734	5.64774	1.62574e-08	7.36255e-07
Arhgef28	742.777	1.09799	0.208813	5.25825	1.4543e-07	5.03904e-06
Blvrb	533.671	1.09717	0.316894	3.46225	0.000535675	0.00526272
Slc25a42	527.103	1.09674	0.356427	3.07705	0.00209058	0.0149853
Ftl1	22468	1.09655	0.237178	4.62333	3.77626e-06	8.48569e-05
Nacc2	406.499	1.09634	0.276025	3.9719	7.13003e-05	0.00104575
Pcyox1l	777.085	1.09564	0.251792	4.35135	1.35301e-05	0.00026211
Gpnmb	38934.1	1.0946	0.293526	3.72916	0.00019212	0.00231474
Prorsd1	302.681	1.09401	0.320226	3.41636	0.000634647	0.00599992
Rbm43	572.82	1.0932	0.22186	4.92744	8.3315e-07	2.33135e-05
Agap2	179.365	1.09303	0.378874	2.88493	0.00391498	0.0238209
Naglu	1233.05	1.09241	0.208931	5.22856	1.70839e-07	5.73659e-06
Plekha4	378.424	1.09206	0.326788	3.3418	0.000832355	0.00738358
Ctsl	3169.37	1.09163	0.283521	3.85026	0.000117993	0.00156901
Pdrg1	3379.27	1.09139	0.198841	5.48875	4.04785e-08	1.62315e-06
Lactb2	515.654	1.09129	0.252411	4.32345	1.53606e-05	0.000289955
Mastl	1452.64	1.09068	0.226449	4.81646	1.46129e-06	3.81988e-05
Plk2	3664.02	1.09028	0.295007	3.69579	0.000219207	0.00256478
Nenf	1037.81	1.09022	0.354615	3.07439	0.00210935	0.0150436
Magi2	89.0012	1.09018	0.368075	2.96185	0.00305801	0.0197399
Susd4	1329.07	1.08962	0.268214	4.06249	4.8553e-05	0.000761906
Prr7	741.181	1.08953	0.303894	3.58522	0.000336797	0.00363956
Nbl1	471.31	1.08901	0.395424	2.75404	0.00588639	0.0325113
Tspyl3	258.648	1.08842	0.262867	4.14055	3.46467e-05	0.000571933
Lrrc3	142.789	1.08732	0.330485	3.29007	0.00100161	0.00852179
Cisd3	417.363	1.08707	0.288626	3.76635	0.000165652	0.00206077
Sardh	1499.06	1.08664	0.30669	3.54312	0.000395428	0.00412222
Kcnj15	1036.65	1.08232	0.277405	3.90159	9.55635e-05	0.00133086
Glrx3	9609.52	1.08011	0.270019	4.00013	6.33076e-05	0.000947367
Nrtn	295.059	1.0794	0.341015	3.16527	0.00154937	0.011922
Parp12	1030.4	1.07925	0.284562	3.79267	0.000149036	0.00188818
C2cd4a	234.386	1.07796	0.333115	3.23599	0.00121221	0.00984971
Ppp1r3b	1022.35	1.07682	0.323117	3.33261	0.000860358	0.00758221
Cast	4722.02	1.07639	0.194886	5.52316	3.32949e-08	1.36967e-06
Kif26b	818.196	1.07634	0.350925	3.06714	0.00216116	0.015321
Fstl1	4346.19	1.07565	0.315637	3.40789	0.000654679	0.00613977
Zswim7	161.326	1.07289	0.324137	3.30999	0.000932984	0.00807504
Adh5	4287.46	1.07164	0.267592	4.00476	6.20813e-05	0.000933072
Calhm2	663.245	1.07084	0.260859	4.10504	4.0424e-05	0.000649142
Ubtd1	1068.98	1.0698	0.231148	4.62821	3.68847e-06	8.33376e-05
Lipo3	175.321	1.06719	0.335541	3.18052	0.00147012	0.0114541
Cux2	90.8256	1.06577	0.411418	2.59047	0.00958447	0.0466373
Dusp4	611.087	1.06375	0.388008	2.74158	0.00611448	0.0334431
Prdm5	199.732	1.06367	0.321287	3.31065	0.0009308	0.0080629
Cnn2	2393.25	1.06291	0.238316	4.4601	8.19209e-06	0.000168669
Cyp4f16	784.256	1.06221	0.225862	4.70292	2.56463e-06	6.15124e-05
P2ry2	172.576	1.06117	0.332554	3.19097	0.00141794	0.0111169
Dtx3l	628.841	1.05965	0.359526	2.94734	0.00320516	0.0205176
Eola1	494.62	1.05955	0.353023	3.00135	0.00268782	0.0180096
9230114K14Rik	249.289	1.0587	0.322098	3.28689	0.001013	0.00860528
Oat	6613.06	1.05461	0.215278	4.89884	9.64034e-07	2.64968e-05
Ripor1	399.79	1.05305	0.318178	3.30962	0.000934234	0.00807909
Mcee	500.337	1.05303	0.298983	3.52203	0.000428258	0.00438566
Slc27a3	993.583	1.05129	0.225691	4.65809	3.19149e-06	7.34755e-05
Neurl1a	116.327	1.0511	0.336994	3.11906	0.00181428	0.0134772
Tnc	3357.82	1.05087	0.24251	4.33333	1.46869e-05	0.000279539
Bscl2	3027.75	1.05082	0.141165	7.44393	9.77309e-14	1.20853e-11
Wfs1	742.307	1.04991	0.23518	4.46429	8.03336e-06	0.000166063
Ptgr1	1610.17	1.04846	0.270413	3.87725	0.000105644	0.00143972
Sccpdh	713.748	1.04583	0.300089	3.48508	0.000491992	0.00489645
Ttc30b	156.322	1.04426	0.306335	3.40889	0.000652273	0.00612277
Eif4ebp1	2111.15	1.04411	0.273627	3.81581	0.000135735	0.00176058
Aox4	529.108	1.04325	0.350878	2.97325	0.00294668	0.0192265
H2aj	7652.11	1.04098	0.272656	3.81792	0.000134583	0.00174797
Hsdl2	2769.23	1.03974	0.198452	5.23925	1.61234e-07	5.51265e-06
Fscn1	5130.47	1.03761	0.229581	4.51957	6.19661e-06	0.00013247
Comt	861.612	1.03481	0.257949	4.01167	6.02901e-05	0.000910791
Flrt2	2228.85	1.03431	0.386717	2.6746	0.00748183	0.0387625
Anxa6	1370.85	1.03422	0.286237	3.61316	0.000302486	0.0033351
Plpbp	3240.4	1.03374	0.200607	5.15304	2.56299e-07	8.14281e-06
Chpf	1257.78	1.03345	0.188196	5.49133	3.98926e-08	1.60277e-06
Selenom	482.186	1.03261	0.354531	2.9126	0.0035843	0.0222992
Pgap6	202.607	1.03125	0.284977	3.61872	0.000296058	0.00328704
Prxl2b	342.946	1.02992	0.3721	2.76785	0.00564276	0.0314359
Acadvl	4943.28	1.02847	0.166448	6.17892	6.45434e-10	4.27207e-08
Dnah7c	296.545	1.02712	0.337758	3.04099	0.00235803	0.0162807
Sord	2364.32	1.02588	0.227413	4.51109	6.44943e-06	0.000136883
Tyro3	1207.13	1.02523	0.205918	4.97884	6.39663e-07	1.83723e-05
Coa4	206.812	1.02119	0.308696	3.30809	0.000939358	0.0081118
Npc2	4463.64	1.01979	0.254659	4.00455	6.21368e-05	0.000933227
C1qtnf12	2851.79	1.01966	0.173025	5.89314	3.78929e-09	2.0427e-07
Cpe	1146.05	1.01734	0.349631	2.90975	0.00361715	0.0224385
Gm31727	339.331	1.01724	0.357267	2.84729	0.00440932	0.0260759
Arl8a	1556.37	1.01661	0.214229	4.74542	2.08078e-06	5.15899e-05
Psrc1	5396.55	1.01589	0.161152	6.30393	2.90195e-10	2.08084e-08
Cadm4	108.004	1.01321	0.364749	2.77783	0.00547232	0.0307089
Rnf208	381.106	1.01283	0.335368	3.02005	0.00252729	0.0171738
Ephb6	2222.15	1.01154	0.305365	3.31258	0.000924412	0.00801765
Scx	445.007	1.01139	0.294275	3.43689	0.000588437	0.00565632
Gria3	1063.12	1.01054	0.304225	3.32169	0.000894725	0.00781267
Chn2	616.823	1.00828	0.349433	2.88546	0.0039084	0.0237949
Dnm1	273.503	1.00791	0.380001	2.6524	0.00799219	0.0406519
Zfp958	323.521	1.00693	0.339988	2.96167	0.00305978	0.0197399
Npdc1	909.532	1.00678	0.204508	4.92296	8.52432e-07	2.37245e-05
Gng7	235.99	1.0055	0.30944	3.24943	0.00115637	0.00951021
Vill	547.272	1.00545	0.229795	4.3754	1.2121e-05	0.000238391
Cdc34	4859.65	1.00542	0.251194	4.00254	6.26653e-05	0.000939798
Trim13	395.366	1.0052	0.202515	4.96357	6.9209e-07	1.97408e-05
Cox7a2	1151.36	1.0047	0.34284	2.93052	0.00338398	0.0213708
Acer3	2448.7	1.0043	0.210504	4.77093	1.83374e-06	4.64076e-05
Erfe	478.347	1.00408	0.303823	3.30482	0.00095039	0.00819478
Gas6	3198.07	1.00377	0.257492	3.89824	9.68936e-05	0.00134744
Il3ra	535.49	1.00336	0.219091	4.57963	4.65804e-06	0.000102008
Mettl15	283.754	1.00276	0.301853	3.322	0.000893754	0.00780749
Gprc5c	292.875	1.00265	0.348255	2.87908	0.00398842	0.0240974
Ggt1	1927.19	1.0022	0.184093	5.44396	5.21089e-08	2.01895e-06
Wdr61	3149.96	1.0021	0.231245	4.33351	1.46753e-05	0.000279539
Cers3	1026.14	1.00174	0.203996	4.91059	9.08015e-07	2.5136e-05
Tmem258	1044.97	1.00006	0.38082	2.62607	0.00863781	0.0431493
Asap2	1305.12	-1.00126	0.223916	-4.47162	7.76301e-06	0.000160796
LOC118568094	81.4745	-1.00138	0.36757	-2.72433	0.00644322	0.0348049
2700081O15Rik	2459.94	-1.00506	0.152727	-6.5808	4.67937e-11	3.9604e-09
Zfp292	2653.43	-1.01182	0.316023	-3.20173	0.00136607	0.0107922
Kdm8	590.153	-1.01315	0.263339	-3.84731	0.000119422	0.00158393
Tet2	2161.11	-1.01506	0.340157	-2.9841	0.00284415	0.0187404
Chd2	3100.74	-1.01695	0.267972	-3.79498	0.000147657	0.00187302
Fzd10	7032.42	-1.01765	0.233707	-4.3544	1.33435e-05	0.000258981
Cep135	629.565	-1.02054	0.260756	-3.91375	9.08727e-05	0.00127748
Nphp3	474.884	-1.02098	0.272758	-3.74318	0.000181705	0.00221903
Dennd1b	347.74	-1.0226	0.38178	-2.67852	0.00739493	0.038457
Spen	6051.08	-1.02472	0.258355	-3.96633	7.29863e-05	0.00106896
Snora65	242.42	-1.02535	0.35553	-2.884	0.00392663	0.0238542
Atxn7l2	674.328	-1.02692	0.241272	-4.25628	2.07853e-05	0.000371635
Fkbp5	2153.37	-1.0288	0.165841	-6.20354	5.52061e-10	3.72569e-08
Mill1	313.714	-1.02883	0.330471	-3.11324	0.00185044	0.0136672
Zbtb2	1363.46	-1.03069	0.301616	-3.41723	0.000632615	0.00598723
Brd8	3680.89	-1.03239	0.282991	-3.64813	0.000264153	0.00301216
Lef1	7956.77	-1.03283	0.169433	-6.0958	1.08892e-09	6.83504e-08
Spata33	94.9581	-1.03427	0.349959	-2.95539	0.00312271	0.0201082
Marveld2	908.16	-1.03482	0.238587	-4.33727	1.44262e-05	0.000275847
Gm32856	275.37	-1.03536	0.380486	-2.72115	0.00650562	0.0351052
Doc2g	372.23	-1.03538	0.386985	-2.6755	0.00746174	0.0386875
Srcap	9048.79	-1.03728	0.291099	-3.56333	0.000366184	0.00387798
Birc3	562.149	-1.03819	0.224369	-4.62718	3.70683e-06	8.35696e-05
Kcnn1	113.991	-1.03888	0.397852	-2.61123	0.00902165	0.0445849
Jade2	1513.54	-1.03906	0.1643	-6.32417	2.54591e-10	1.84476e-08
Zfp579	740.111	-1.03907	0.322253	-3.22438	0.00126247	0.0101588
Ybx2	559.288	-1.03917	0.261507	-3.97375	7.07488e-05	0.00103914
Sugp2	1375.28	-1.04092	0.279696	-3.72161	0.000197954	0.00236922
Zbtb40	1464.88	-1.04107	0.303957	-3.42507	0.000614651	0.00585208
Gramd4	1539.33	-1.04184	0.172298	-6.04677	1.47781e-09	8.66998e-08
Nsg1	702.183	-1.04325	0.367935	-2.83541	0.00457664	0.0268129
Ifrd1	3234.85	-1.04328	0.229961	-4.53679	5.71164e-06	0.000122866
Adgrl1	5104.93	-1.04607	0.228057	-4.58689	4.49897e-06	9.92609e-05
Lgals12	676.173	-1.04773	0.269796	-3.88339	0.000103009	0.00141365
Tmco6	588.269	-1.04914	0.212799	-4.93022	8.21383e-07	2.30467e-05
Gm20544	321.332	-1.0495	0.24088	-4.35694	1.31893e-05	0.000256716
Vgll4	7573.86	-1.05154	0.144912	-7.25637	3.9761e-13	4.56169e-11
Arsg	334.953	-1.0518	0.306789	-3.4284	0.000607146	0.00579934
Irx3	404.173	-1.05567	0.353524	-2.98613	0.00282532	0.0186646
Fam193b	3648.71	-1.05751	0.363998	-2.90528	0.00366925	0.0226664
Sema6a	1536.24	-1.05862	0.266062	-3.97883	6.92557e-05	0.0010223
Zfp711	582.444	-1.06124	0.217976	-4.86862	1.12383e-06	3.01886e-05
Nfkb1	5175.04	-1.06244	0.18668	-5.69125	1.26115e-08	5.85258e-07
Snx30	1332.23	-1.06419	0.280502	-3.79386	0.000148321	0.00188028
Myb	3329.27	-1.06475	0.33157	-3.21124	0.00132163	0.0105216
Tfap2a	8653.17	-1.065	0.214394	-4.96748	6.78296e-07	1.93741e-05
Hoxb5	332.811	-1.06619	0.297117	-3.58844	0.000332667	0.00361004
Usp35	211.66	-1.0681	0.354396	-3.01386	0.00257943	0.0174351
LOC115487677	502.109	-1.07204	0.38196	-2.80668	0.00500549	0.0287374
Tekt5	137.911	-1.07565	0.310176	-3.46789	0.00052457	0.00517083
Med13	5943.44	-1.07579	0.201807	-5.33079	9.77857e-08	3.54276e-06
Frem2	1928.53	-1.07664	0.271442	-3.96638	7.29733e-05	0.00106896
Zbtb20	1330.31	-1.07674	0.341233	-3.15543	0.00160263	0.0122396
Msantd2	1623.47	-1.08037	0.406576	-2.65723	0.00787868	0.0402236
Pou2f3	1176.56	-1.08102	0.186759	-5.78831	7.1099e-09	3.54654e-07
Dach1	2670.16	-1.08164	0.204212	-5.29663	1.17962e-07	4.20733e-06
Aopep	3434.69	-1.08186	0.173285	-6.24326	4.28552e-10	2.99773e-08
Gpsm1	272.133	-1.08235	0.344849	-3.13863	0.00169741	0.0128212
Cdh24	1443.85	-1.08454	0.240377	-4.51181	6.42772e-06	0.000136563
4933407K13Rik	206.784	-1.08517	0.350496	-3.09611	0.00196078	0.0142678
Cep152	1245.21	-1.08597	0.322221	-3.37027	0.000750932	0.0068315
Bdkrb2	307.539	-1.08603	0.246976	-4.39732	1.09594e-05	0.000218038
Stap2	221.902	-1.08752	0.405463	-2.68217	0.0073147	0.0381376
Ss18l1	400.018	-1.08972	0.330697	-3.29523	0.000983401	0.0084092
Rhbdl3	1665.68	-1.08995	0.224197	-4.86156	1.16463e-06	3.11135e-05
Celsr1	12588.3	-1.09204	0.201011	-5.43271	5.55048e-08	2.1345e-06
Hnrnph3	1079.93	-1.09241	0.207988	-5.25227	1.50237e-07	5.18819e-06
Snapc4	1363.89	-1.09278	0.327019	-3.34165	0.000832823	0.00738456
E130317F20Rik	132.819	-1.09301	0.386844	-2.82546	0.00472123	0.0274565
Pisd-ps2	116.191	-1.09796	0.403803	-2.71903	0.00654727	0.0353023
Tle4	2014.56	-1.09969	0.1606	-6.84738	7.52157e-12	7.27412e-10
Ism2	202.422	-1.10208	0.37084	-2.97184	0.00296017	0.0193084
Lrrc45	2794.63	-1.10258	0.21443	-5.1419	2.71973e-07	8.58793e-06
Adat3	280.075	-1.10532	0.285598	-3.87019	0.00010875	0.00146688
Clcn6	1009.07	-1.1078	0.191567	-5.78281	7.34622e-09	3.62069e-07
Wnt7b	270.507	-1.10829	0.281861	-3.93204	8.42287e-05	0.00120457
Odc1	21453.5	-1.10891	0.291924	-3.79863	0.000145496	0.00185357
D930048N14Rik	569.095	-1.10934	0.388714	-2.85387	0.00431905	0.0256374
Chka	1328.33	-1.10971	0.279967	-3.96373	7.37886e-05	0.00107645
Nrp2	9275.66	-1.10975	0.245836	-4.51417	6.35664e-06	0.000135331
Paxbp1	3822.19	-1.11144	0.322545	-3.44584	0.000569286	0.0055194
Cspp1	1080.29	-1.11256	0.309364	-3.59629	0.000322786	0.00351204
Ppp1r15a	2414.84	-1.11295	0.416175	-2.67424	0.00748987	0.0387847
Phf19	260.486	-1.11549	0.285099	-3.91263	9.12971e-05	0.00128257
Lmln	285.04	-1.1174	0.257243	-4.34374	1.40078e-05	0.000270097
Idi1-ps1	145.38	-1.11824	0.36588	-3.05632	0.00224073	0.0157446
Trmt13	282.37	-1.1216	0.437366	-2.56443	0.0103345	0.0493223
Unc13b	553.667	-1.12176	0.238822	-4.69703	2.63965e-06	6.27964e-05
Sipa1l1	6668.39	-1.12546	0.196037	-5.74104	9.40948e-09	4.5275e-07
Snord96a	272.653	-1.12583	0.429185	-2.62318	0.00871142	0.0434016
Klf11	1110	-1.12711	0.408968	-2.756	0.00585138	0.0323353
Klhdc8b	546.757	-1.12903	0.295661	-3.81868	0.00013417	0.00174376
Prag1	3223.23	-1.1296	0.262127	-4.30937	1.63723e-05	0.000303505
Hoxa7	744.095	-1.13264	0.244638	-4.62987	3.65902e-06	8.28535e-05
Insig1	3321.97	-1.13275	0.264503	-4.28254	1.84772e-05	0.000337078
Srek1	4553.79	-1.13512	0.38452	-2.95205	0.00315671	0.0202788
Ica1l	307.946	-1.13517	0.324919	-3.49371	0.000476364	0.00477775
Jag1	18596.4	-1.13634	0.230884	-4.92169	8.57983e-07	2.38469e-05
Srsf4	1782.04	-1.13754	0.227198	-5.00682	5.53354e-07	1.6186e-05
Kmt2d	11938.3	-1.13969	0.362487	-3.14408	0.00166609	0.0126401
Hoxc4	185.455	-1.14401	0.345874	-3.30758	0.000941046	0.008121
Jakmip2	634.733	-1.14489	0.200511	-5.70987	1.13065e-08	5.38353e-07
Tgif2	801.653	-1.14522	0.192421	-5.95162	2.65505e-09	1.50218e-07
Ttll10	154.935	-1.1462	0.435765	-2.63032	0.00853046	0.0427115
Slc25a47	122.619	-1.14666	0.351686	-3.26046	0.0011123	0.00923468
Gm52877	556.272	-1.14819	0.268797	-4.27159	1.94084e-05	0.000351273
Kremen1	11436.2	-1.15019	0.19055	-6.03614	1.5784e-09	9.10489e-08
Zbtb7c	146.885	-1.15574	0.409849	-2.81991	0.00480374	0.0277721
Bhlhe40	5229.27	-1.15843	0.373424	-3.1022	0.00192091	0.0140501
Gm16973	290.466	-1.15873	0.345958	-3.34934	0.000810041	0.0072385
Gm41168	292.396	-1.15901	0.400521	-2.89375	0.00380674	0.0233066
Scnn1g	217.212	-1.16136	0.333548	-3.48183	0.000497995	0.00494428
Opn3	104.977	-1.16379	0.417027	-2.79067	0.00525987	0.0298322
Xylt1	129.186	-1.17044	0.368332	-3.17767	0.00148465	0.0115479
Grasp	1217.7	-1.17081	0.214622	-5.45522	4.89112e-08	1.913e-06
Stard4	3384.03	-1.17103	0.158314	-7.39692	1.39383e-13	1.67349e-11
Tmem170b	902.852	-1.18002	0.373427	-3.15996	0.0015779	0.0120897
Epha2	14857.7	-1.18285	0.204952	-5.77135	7.86409e-09	3.85069e-07
Rerg	450.235	-1.18356	0.197775	-5.98439	2.17208e-09	1.23569e-07
Irf1	964.304	-1.18529	0.340062	-3.48551	0.000491205	0.00489333
Mras	465.702	-1.18689	0.32975	-3.59937	0.000318992	0.00347993
Peg3	303.02	-1.18745	0.330771	-3.58994	0.00033076	0.00359123
Niban3	339.137	-1.18799	0.352557	-3.36965	0.00075265	0.0068411
Cybrd1	4511.14	-1.18851	0.196514	-6.04798	1.46669e-09	8.62926e-08
Pdp2	854.013	-1.19362	0.210918	-5.65919	1.52091e-08	6.96413e-07
Kmt2a	4899.02	-1.19366	0.322785	-3.698	0.000217308	0.00255124
Ankrd10	2497.25	-1.19935	0.261601	-4.58467	4.5471e-06	0.000100109
Usp48	3763.78	-1.19978	0.30954	-3.87602	0.00010618	0.00144353
Zfp704	2891.56	-1.2039	0.157792	-7.62962	2.35445e-14	3.1988e-12
Arhgap33	1329.82	-1.20778	0.247454	-4.88082	1.05643e-06	2.86304e-05
Rnd1	234.174	-1.20953	0.351922	-3.43693	0.000588344	0.00565632
Ano9	3638.09	-1.21738	0.375876	-3.23877	0.00120047	0.0097756
Dbndd1	84.6997	-1.22675	0.458055	-2.67816	0.00740269	0.0384807
Prdm15	1400.86	-1.22675	0.306293	-4.00515	6.19789e-05	0.000932211
Hk2	2935.18	-1.22895	0.175426	-7.00549	2.4612e-12	2.54132e-10
Npr3	256.374	-1.23013	0.410918	-2.99362	0.00275687	0.0183534
Tal2	178.268	-1.23202	0.453152	-2.71877	0.00655248	0.0353119
Hoxb8	2128.46	-1.23242	0.255143	-4.83032	1.3631e-06	3.58592e-05
Actn3	184.496	-1.23261	0.354239	-3.47959	0.000502173	0.00497618
Hecw2	431.725	-1.23326	0.349775	-3.52588	0.000422085	0.00433871
Ttll4	3700.66	-1.23392	0.331643	-3.72062	0.000198731	0.00237225
Phykpl	830.301	-1.23839	0.289714	-4.27452	1.91547e-05	0.000348207
Nfkbiz	2004.38	-1.24034	0.395735	-3.13427	0.00172281	0.0129515
Glcci1	1760.04	-1.24046	0.212289	-5.84325	5.11907e-09	2.65613e-07
D17H6S56E-5	11494.8	-1.24114	0.291378	-4.25955	2.04842e-05	0.000367522
Cox20	93.6626	-1.24927	0.466315	-2.67903	0.00738348	0.0384458
Psd3	3169.59	-1.25868	0.273203	-4.60712	4.08282e-06	9.07581e-05
Ttc41	104.699	-1.25913	0.489643	-2.57153	0.0101251	0.04857
Gpld1	397.792	-1.25953	0.228575	-5.51036	3.58098e-08	1.45572e-06
Plxnb1	14418.6	-1.26451	0.214957	-5.8826	4.03868e-09	2.15511e-07
Aldh1l2	206.782	-1.26511	0.338664	-3.73559	0.000187274	0.0022696
Syt3	206.031	-1.26525	0.377759	-3.34935	0.000810003	0.0072385
Atat1	452.408	-1.26897	0.435383	-2.91459	0.00356153	0.0222069
Gm51534	249.183	-1.26955	0.434956	-2.91881	0.00351368	0.0219749
Rrad	53.7302	-1.26991	0.435655	-2.91494	0.00355762	0.0221892
Itih5	1179.24	-1.27277	0.222912	-5.70975	1.1314e-08	5.38353e-07
Gm2164	134.58	-1.27467	0.410925	-3.10195	0.00192249	0.0140502
Gigyf1	2781.85	-1.27495	0.293786	-4.33971	1.42668e-05	0.000273306
Rnf32	310.038	-1.28346	0.417164	-3.07664	0.00209349	0.0149977
Wnk2	3341.81	-1.28423	0.231892	-5.53807	3.05821e-08	1.27412e-06
Ccnl2	6451.03	-1.28539	0.405434	-3.1704	0.00152229	0.0117652
Cacng4	623.373	-1.28842	0.356151	-3.61763	0.000297314	0.00329744
Dcst2	66.7787	-1.28873	0.488732	-2.63689	0.00836699	0.0421123
H1f10	2245.22	-1.29002	0.275129	-4.68877	2.74857e-06	6.49437e-05
Cldn10	1553.53	-1.2907	0.430156	-3.00055	0.00269496	0.0180284
Srrm2	26281.1	-1.29233	0.334321	-3.86554	0.000110844	0.00148944
Kcnmb4os2	62.8364	-1.2943	0.49365	-2.6219	0.00874402	0.043522
Jun	45518.6	-1.3	0.398164	-3.26499	0.00109467	0.00912603
Lss	4873.96	-1.30072	0.160695	-8.09435	5.75698e-16	1.01613e-13
Efcab5	96.3105	-1.30741	0.428552	-3.05076	0.0022826	0.0159035
Cgnl1	1447.96	-1.30991	0.286647	-4.56975	4.88301e-06	0.000106595
Zbed6	2966.82	-1.31196	0.379958	-3.4529	0.000554585	0.005415
Rgs16	248.236	-1.31231	0.465208	-2.82091	0.00478874	0.0277009
Sdk1	472.22	-1.31307	0.29295	-4.48221	7.38724e-06	0.000154407
Gprin3	139.871	-1.31952	0.455886	-2.8944	0.00379883	0.0232781
Leng8	6089.54	-1.31968	0.450385	-2.93012	0.00338833	0.0213918
A030010E16Rik	45.402	-1.31978	0.482037	-2.73793	0.00618274	0.0337331
9530036M11Rik	91.6514	-1.32394	0.502057	-2.63702	0.00836377	0.0421063
Csrnp1	2532.87	-1.3249	0.437671	-3.02716	0.00246866	0.0168809
Ppp4r1l-ps	256.937	-1.32656	0.341873	-3.88026	0.000104346	0.0014273
Alox12e	1442.88	-1.33001	0.307009	-4.33215	1.47663e-05	0.000280275
Pcsk4	339.431	-1.33289	0.242592	-5.49436	3.92134e-08	1.57855e-06
Tjp3	602.937	-1.33719	0.340845	-3.92315	8.73973e-05	0.00123789
Chrnb2	138.532	-1.34066	0.46361	-2.89178	0.00383062	0.023418
Ero1b	320.237	-1.34145	0.329653	-4.06927	4.71605e-05	0.000743443
Chd3	7559.62	-1.34228	0.164365	-8.16648	3.1753e-16	5.75202e-14
Ccdc57	521.601	-1.34492	0.358076	-3.75596	0.000172679	0.00213149
2610307P16Rik	356.424	-1.34884	0.286137	-4.71395	2.42956e-06	5.88883e-05
LOC115487513	115.354	-1.3494	0.472729	-2.85448	0.00431073	0.0256102
Zscan18	258.764	-1.35294	0.48389	-2.79598	0.00517433	0.0294455
Msx1	799.711	-1.35368	0.284326	-4.761	1.92636e-06	4.82783e-05
Mcub	440.712	-1.35481	0.377822	-3.58585	0.000335988	0.00363462
Cecr2	1049.47	-1.3564	0.277953	-4.87997	1.06101e-06	2.87168e-05
Tmem86b	215.372	-1.36179	0.402879	-3.38015	0.000724451	0.00666695
Rassf10	334.451	-1.362	0.276153	-4.93204	8.13749e-07	2.28636e-05
Zfp318	1326.41	-1.36477	0.250006	-5.45897	4.78916e-08	1.88025e-06
Kcnh1	1524.73	-1.36773	0.205476	-6.65639	2.80626e-11	2.49794e-09
Moxd1	5351.24	-1.36788	0.255819	-5.34705	8.93983e-08	3.27916e-06
Nup210	10004.3	-1.3751	0.222796	-6.17198	6.74391e-10	4.44317e-08
Gm35829	125.462	-1.37586	0.328782	-4.18471	2.85532e-05	0.000487018
Ccnl1	6979.72	-1.37806	0.314659	-4.37954	1.18932e-05	0.000234357
Kcnmb4	192.45	-1.37847	0.430234	-3.204	0.0013553	0.0107276
LOC115487884	77.6992	-1.38681	0.516664	-2.68417	0.00727103	0.0379944
Ern1	1455.31	-1.38826	0.241755	-5.74243	9.33286e-09	4.50311e-07
LOC118567527	124.465	-1.39271	0.538515	-2.58621	0.00970364	0.047062
Izumo1	159.793	-1.39413	0.514268	-2.71089	0.00671024	0.035993
Ankrd16	1618.83	-1.40374	0.436852	-3.21331	0.00131216	0.0104623
Aoc2	614.797	-1.40559	0.403628	-3.48238	0.000496971	0.00493649
Kcnab3	94.4602	-1.41704	0.37665	-3.76222	0.000168414	0.00209009
Gm6525	45.1886	-1.42777	0.50224	-2.8428	0.00447196	0.0263524
Mapk15	243.136	-1.4299	0.353111	-4.04944	5.13414e-05	0.000794791
Map3k1	4357.52	-1.43092	0.254116	-5.63098	1.7919e-08	8.06199e-07
Pkdcc	462.266	-1.43255	0.332162	-4.31282	1.61185e-05	0.000299877
Zyg11a	39.2308	-1.4339	0.449458	-3.19028	0.00142133	0.011135
Ccdc116	86.7362	-1.43991	0.389914	-3.69289	0.000221723	0.00258875
Neo1	13664.5	-1.44292	0.21802	-6.61827	3.63439e-11	3.15352e-09
Scube2	1765.02	-1.44584	0.299121	-4.83362	1.34073e-06	3.53156e-05
Mtmr10	3610.4	-1.44747	0.188508	-7.67855	1.60894e-14	2.26029e-12
Plxna3	2629.94	-1.44839	0.244259	-5.92975	3.03397e-09	1.68426e-07
Dnah8	670.655	-1.44878	0.373375	-3.88022	0.000104364	0.0014273
Gabbr1	903.807	-1.44947	0.386209	-3.75307	0.000174682	0.00215319
Tfcp2l1	285.522	-1.45056	0.387412	-3.74422	0.000180952	0.00221115
Snord4a	57.3452	-1.45129	0.398911	-3.63813	0.000274621	0.00310071
Ypel1	229.154	-1.45244	0.369304	-3.9329	8.39268e-05	0.00120192
LOC118568122	52.9421	-1.45283	0.5141	-2.82597	0.00471371	0.0274271
Irs2	2176.19	-1.45563	0.30625	-4.75305	2.00366e-06	4.99127e-05
Mex3a	2919.81	-1.45895	0.202099	-7.21899	5.23766e-13	5.94302e-11
Krt26	299.224	-1.4809	0.497276	-2.97802	0.00290114	0.0190014
Gm31513	65.5722	-1.48101	0.549501	-2.69519	0.00703495	0.0371652
Pdgfc	181.093	-1.48152	0.407875	-3.6323	0.000280912	0.00315106
Egfl8	199.322	-1.48264	0.419939	-3.53061	0.000414595	0.00427449
Slc38a1	2414.55	-1.48744	0.250093	-5.94755	2.72185e-09	1.5346e-07
Gm40346	86.2837	-1.48843	0.531348	-2.80123	0.00509089	0.02912
Gm26688	118.538	-1.49003	0.454604	-3.27764	0.0010468	0.00883069
Cpsf4l	85.5277	-1.49709	0.552527	-2.70953	0.00673795	0.036048
Hivep3	1531.61	-1.49982	0.300538	-4.99045	6.02403e-07	1.74477e-05
Itga2	468.945	-1.50546	0.289355	-5.2028	1.96305e-07	6.45524e-06
Cntnap1	2133.87	-1.50598	0.223176	-6.74795	1.49949e-11	1.37627e-09
Acrbp	159.776	-1.50895	0.511552	-2.94975	0.00318028	0.0203963
4931428F04Rik	317.31	-1.5112	0.319984	-4.72272	2.32709e-06	5.68048e-05
Ptbp2	1419.7	-1.51304	0.306609	-4.93475	8.02537e-07	2.25803e-05
2900089D17Rik	304.77	-1.51645	0.563006	-2.69348	0.00707095	0.0372868
6430571L13Rik	252.637	-1.53038	0.327069	-4.67906	2.8819e-06	6.76298e-05
Rgs9	1471	-1.53937	0.321246	-4.79186	1.65246e-06	4.24967e-05
Ung	1519.22	-1.55032	0.189006	-8.20248	2.35475e-16	4.34177e-14
Snord49b	75.7405	-1.55545	0.482387	-3.22448	0.001262	0.0101588
Igsf9	4487.41	-1.5572	0.17564	-8.86581	7.59466e-19	2.03685e-16
Sema7a	475.073	-1.55826	0.256693	-6.07053	1.2749e-09	7.73025e-08
Afmid	146.134	-1.56119	0.422353	-3.69642	0.000218658	0.00255981
Kctd6	1840.63	-1.56156	0.283516	-5.50785	3.63249e-08	1.47376e-06
9530036O11Rik	68.6384	-1.56215	0.56009	-2.7891	0.00528552	0.0299373
Krt2	320.719	-1.56247	0.350838	-4.45354	8.44669e-06	0.000173048
Arhgef33	85.8852	-1.56547	0.499976	-3.13109	0.0017416	0.0130737
Gm38524	219.901	-1.57003	0.562948	-2.78894	0.00528807	0.0299435
Tspear	736.978	-1.5703	0.257866	-6.0896	1.13194e-09	7.04088e-08
Relb	1414.95	-1.57059	0.268081	-5.85866	4.66612e-09	2.44569e-07
Kit	5163.97	-1.58694	0.1938	-8.18854	2.64418e-16	4.83231e-14
Faim2	277.1	-1.58706	0.445277	-3.5642	0.000364971	0.00386712
Degs2	282.848	-1.58779	0.426982	-3.71863	0.000200304	0.00238689
Epb41l3	1306.33	-1.58867	0.358646	-4.42962	9.44009e-06	0.000190378
Zfp566	206.022	-1.58897	0.368011	-4.31772	1.57653e-05	0.000295167
Zfp462	801.964	-1.59662	0.294089	-5.42904	5.66582e-08	2.17481e-06
Dnah2	97.2085	-1.59739	0.604309	-2.64333	0.00820954	0.0415192
Psd	445.29	-1.60175	0.333232	-4.8067	1.5344e-06	3.97078e-05
2610020C07Rik	153.591	-1.60463	0.56509	-2.8396	0.004517	0.0265681
Sms	1296.68	-1.60532	0.228755	-7.01764	2.25639e-12	2.34155e-10
Hoxd4	467.167	-1.60731	0.448743	-3.5818	0.00034123	0.00367411
Npas2	239.612	-1.60928	0.4542	-3.54311	0.000395434	0.00412222
Nfkbia	8278.95	-1.62119	0.364771	-4.44441	8.81344e-06	0.000179317
Per1	3304.07	-1.62142	0.380322	-4.26328	2.01449e-05	0.00036238
Myl4	120.394	-1.62662	0.434116	-3.74696	0.000178987	0.00219452
Gm38469	155.309	-1.62703	0.373435	-4.35694	1.31895e-05	0.000256716
Irx4	5610.62	-1.62753	0.256729	-6.33949	2.30532e-10	1.70026e-08
Snord55	121.909	-1.62925	0.382096	-4.26398	2.00821e-05	0.000361566
Ino80dos	80.8685	-1.63024	0.596283	-2.734	0.0062571	0.0340557
Gm34305	129.729	-1.63051	0.515794	-3.16117	0.00157135	0.0120498
LOC115487644	293.547	-1.63103	0.385868	-4.22691	2.36927e-05	0.000416407
Cgn	568.126	-1.63349	0.312672	-5.22429	1.74824e-07	5.81368e-06
Vwa2	706.296	-1.6387	0.267976	-6.1151	9.64956e-10	6.1886e-08
Gm20605	110.262	-1.64032	0.422122	-3.88588	0.000101959	0.0014009
Nr4a1	13923.9	-1.64033	0.425937	-3.8511	0.000117586	0.00156562
Arid3b	112.551	-1.64288	0.553524	-2.96805	0.002997	0.0194585
Gm51672	64.4021	-1.64987	0.5583	-2.95516	0.00312504	0.0201107
Krtap3-3	71.7455	-1.65081	0.610728	-2.70303	0.0068711	0.036554
Gm51685	67.8952	-1.65656	0.561057	-2.95257	0.00315139	0.0202579
Ptch1	5170.33	-1.65933	0.245548	-6.75766	1.40235e-11	1.29285e-09
Gm41442	100.23	-1.65964	0.515567	-3.21905	0.00128617	0.0103269
Elapor1	110.199	-1.65988	0.429918	-3.86092	0.000112963	0.00151185
Lix1	35.696	-1.66662	0.628179	-2.65309	0.0079758	0.0405939
Ablim2	167.337	-1.67764	0.342396	-4.8997	9.59838e-07	2.64641e-05
LOC115489087	117.697	-1.67793	0.499475	-3.35938	0.000781166	0.00704141
Sema6c	365.661	-1.67954	0.27355	-6.13979	8.2631e-10	5.34925e-08
Adamts20	1004.43	-1.68063	0.357431	-4.70196	2.57671e-06	6.16589e-05
Dkk4	349.574	-1.68266	0.571891	-2.94227	0.00325815	0.0207559
Carmil3	51.4885	-1.68276	0.426145	-3.9488	7.85455e-05	0.0011343
Igflr1	267.753	-1.69477	0.564387	-3.00285	0.00267461	0.0179562
Cemip	310.479	-1.69489	0.408653	-4.14751	3.36117e-05	0.000557523
Snord99	67.631	-1.69567	0.54144	-3.13177	0.00173755	0.013048
Gm26550	182.987	-1.70065	0.413152	-4.11628	3.85039e-05	0.000623154
Vldlr	463.761	-1.7025	0.284121	-5.99217	2.07058e-09	1.18447e-07
Gm12854	133.554	-1.70253	0.523294	-3.2535	0.00113995	0.00940513
Gdap10	84.4483	-1.70255	0.565872	-3.00872	0.00262351	0.0176649
Adamts15	1249.62	-1.72177	0.333903	-5.1565	2.51611e-07	8.01854e-06
BC065397	66.6227	-1.72268	0.594138	-2.89947	0.00373795	0.0229936
Lrp8	1286.45	-1.73018	0.324248	-5.33599	9.50266e-08	3.45492e-06
Tenm4	5538.6	-1.73684	0.214607	-8.09312	5.81538e-16	1.01774e-13
Snora64	86.4849	-1.74933	0.553678	-3.15947	0.00158055	0.0120934
Sema4c	3151.45	-1.75014	0.166822	-10.4911	9.49372e-26	4.45579e-23
Gm40010	167.66	-1.7504	0.669422	-2.61479	0.0089281	0.0442675
Ciart	288.129	-1.75052	0.25755	-6.79682	1.06952e-11	1.00852e-09
Cbx7	270.666	-1.7563	0.279893	-6.27489	3.49872e-10	2.47439e-08
Gm5855	83.5956	-1.75659	0.441989	-3.97428	7.05913e-05	0.00103757
Acvr2b	1104.76	-1.75734	0.290264	-6.05427	1.41054e-09	8.3704e-08
LOC118567342	178.209	-1.76682	0.612663	-2.88385	0.00392852	0.0238542
Snord15b	62.8357	-1.76704	0.550863	-3.20777	0.00133766	0.0106083
Gm9534	25.2763	-1.76775	0.633887	-2.78874	0.00529136	0.0299468
Gm4707	25.7381	-1.77221	0.680219	-2.60535	0.00917795	0.0451697
Alcam	14927.1	-1.77934	0.238711	-7.45397	9.05716e-14	1.1322e-11
Spata1	99.089	-1.79102	0.443476	-4.03859	5.37728e-05	0.000825973
Me3	50.6703	-1.80026	0.508879	-3.53769	0.000403637	0.00418869
Gm29539	113.696	-1.80055	0.699769	-2.57306	0.0100804	0.0484569
Mir3061	22.5121	-1.80507	0.645027	-2.79844	0.00513499	0.0292693
[truncated: 441 more rows]
