# Supplementary material for: Down‐regulation of Shh in the hair follicles of mice during chemotherapy‐induced hair loss is mediated by the JAK/STAT1 signaling pathway
Source: FEBS Open Bio. 2025 Nov 20;16(5):966–78. doi: 10.1002/2211-5463.70160 (PMC13145336; doi:10.1002/2211-5463.70160)
Supplement: Supplementary file 7 — Table S4. List of KEGG pathways enrichment result (CYP 12 h versus Control). [file FEB4-16-966-s007.xlsx]

## Sheet: CYP12h vs Control
Table S4 List of KEGG pathways enrichment result (CYP 12h vs Control)
ID	Description	GeneRatio	BgRatio	pvalue	p.adjust	qvalue	geneID	Count
mmu04115	p53 signaling pathway - Mus musculus (house mouse)	15/243	75/9773	3.36954e-10	9.36732e-08	7.59033e-08	12450/13663/12575/58801/21933/67874/29870/22401/11783/230784/14102/12028/170770/30954/16000	15
mmu05164	Influenza A - Mus musculus (house mouse)	17/243	174/9773	1.44288e-06	0.000200561	0.000162514	14969/71586/15945/21933/17858/58185/18707/17857/11783/14102/20304/12028/246730/246728/170743/14960/16176	17
mmu05162	Measles - Mus musculus (house mouse)	15/243	145/9773	2.98595e-06	0.000276698	0.000224208	71586/17858/18707/17857/11783/16453/14102/12028/246730/14130/246728/170770/170743/21929/16176	15
mmu04916	Melanogenesis - Mus musculus (house mouse)	11/243	100/9773	3.60419e-05	0.00250491	0.00202973	20890/216795/13618/12323/210044/22173/22178/22410/13190/17199/22413	11
mmu05169	Epstein-Barr virus infection - Mus musculus (house mouse)	17/243	228/9773	5.25234e-05	0.0029203	0.00236632	14969/100038882/15945/12575/27015/18707/11783/21354/16453/14102/12028/246730/18037/246728/21929/14960/22352	17
mmu05160	Hepatitis C - Mus musculus (house mouse)	14/243	167/9773	6.9438e-05	0.0032173	0.00260697	15945/12520/12575/15957/16835/17858/58185/18707/17857/11783/14102/12028/246730/246728	14
mmu04668	TNF signaling pathway - Mus musculus (house mouse)	11/243	118/9773	0.000164372	0.00652793	0.00528958	12369/15945/18707/16878/14102/20304/16182/15953/16168/21929/16176	11
mmu05165	Human papillomavirus infection - Mus musculus (house mouse)	21/243	359/9773	0.000236382	0.00821428	0.00665602	100038882/231655/23962/12824/12575/17858/12841/18707/17857/20890/216795/14102/242341/12028/16398/20750/19699/22410/15208/68553/22413	21
mmu01524	Platinum drug resistance - Mus musculus (house mouse)	8/243	81/9773	0.000875663	0.025314	0.0205119	12575/58801/18707/211666/11783/14102/12028/170770	8
mmu05217	Basal cell carcinoma - Mus musculus (house mouse)	7/243	63/9773	0.000910574	0.025314	0.0205119	12575/27015/20890/216795/12028/22410/22413	7
mmu04215	Apoptosis - multiple species - Mus musculus (house mouse)	5/243	32/9773	0.00106045	0.0268004	0.0217163	12369/58801/11783/12028/170770	5
mmu05150	Staphylococcus aureus infection - Mus musculus (house mouse)	10/243	128/9773	0.00130577	0.0302503	0.0245118	14969/14129/12259/14131/14130/12263/14960/16669/12260/12628	10
mmu04210	Apoptosis - Mus musculus (house mouse)	10/243	135/9773	0.00194921	0.0416832	0.0337758	12369/58801/21933/53857/18707/11783/14102/12028/170770/12983	10
mmu04640	Hematopoietic cell lineage - Mus musculus (house mouse)	8/243	94/9773	0.00229962	0.0435797	0.0353126	14969/16790/14129/16398/12978/13136/14960/16176	8
mmu05214	Glioma - Mus musculus (house mouse)	7/243	74/9773	0.00235143	0.0435797	0.0353126	12575/27015/18707/12028/12323/16000/12326	7
mmu04060	Cytokine-cytokine receptor interaction - Mus musculus (house mouse)	16/243	294/9773	0.00273245	0.0467938	0.037917	245527/21936/15945/23886/21933/16181/16878/20305/17329/14102/20304/12978/16182/12983/16168/16176	16
mmu04621	NOD-like receptor signaling pathway - Mus musculus (house mouse)	13/243	216/9773	0.00286149	0.0467938	0.037917	28240/229898/14469/229900/20304/55932/15944/246730/13057/246728/21929/22368/16176	13
