# Supplementary material for: Down‐regulation of Shh in the hair follicles of mice during chemotherapy‐induced hair loss is mediated by the JAK/STAT1 signaling pathway
Source: FEBS Open Bio. 2025 Nov 20;16(5):966–78. doi: 10.1002/2211-5463.70160 (PMC13145336; doi:10.1002/2211-5463.70160)
Supplement: Supplementary file 8 — Table S5. List of KEGG pathways enrichment result (CYP 24 h versus Control). [file FEB4-16-966-s011.xlsx]

## Sheet: CYP 24h vs Control
Table S5 List of KEGG pathways enrichment result (CYP 24h vs Control)
ID	Description	GeneRatio	BgRatio	pvalue	p.adjust	qvalue	geneID	Count
mmu04610	Complement and coagulation cascades - Mus musculus (house mouse)	25/868	94/9773	3.89485e-07	0.000125414	9.01966e-05	20720/19128/12259/12628/11905/12263/12260/74145/12759/13136/12258/12062/21824/12268/50909/19124/16414/20704/18791/12509/14962/16409/385643/21788/16411	25
mmu05323	Rheumatoid arthritis - Mus musculus (house mouse)	23/868	87/9773	1.26938e-06	0.000152015	0.000109328	14969/12519/242341/14961/20304/13038/76252/16168/16994/13039/21898/11974/21687/14960/21926/20302/12524/16414/16476/21934/20296/20311/14254	23
mmu04145	Phagosome - Mus musculus (house mouse)	37/868	183/9773	1.41629e-06	0.000152015	0.000109328	14969/67951/53857/21354/13057/14129/242341/14130/13040/227613/14131/14961/16398/76252/12475/22151/18779/15039/15040/21826/246256/13039/21898/12491/13058/11974/140792/50909/14960/20288/170786/17534/16414/16409/16416/14991/69165	37
mmu04640	Hematopoietic cell lineage - Mus musculus (house mouse)	23/868	94/9773	5.34877e-06	0.000430576	0.000309665	14969/16790/16590/17311/14129/12978/14961/16398/13136/12475/16188/12490/16401/12493/12491/16194/14960/21926/12509/12986/16409/17380/16416	23
mmu04620	Toll-like receptor signaling pathway - Mus musculus (house mouse)	24/868	104/9773	9.93643e-06	0.000572542	0.000411766	12519/18707/54123/15945/20846/18033/20750/20304/170743/13038/12475/18035/16803/17329/142980/170744/21898/16391/21939/21926/20302/12524/16476/225471	24
mmu05418	Fluid shear stress and atherosclerosis - Mus musculus (house mouse)	30/868	148/9773	1.31749e-05	0.000572542	0.000411766	18707/15368/13057/11898/211666/11481/17390/18033/225884/14865/21824/108079/13039/80796/14862/21926/14860/18791/16476/17260/18613/16542/14871/12389/16416/20296/17395/22329/19354/12562	30
mmu04820	Cytoskeleton in muscle cells - Mus musculus (house mouse)	41/868	232/9773	1.35281e-05	0.000572542	0.000411766	12842/74122/12841/20970/12843/22352/12825/22004/11472/11717/213019/16398/12815/13007/53867/68553/433766/20392/98932/14199/16420/14118/14200/54004/16651/21826/16401/17896/12834/12111/18074/11474/12833/12839/12840/18073/373864/16416/21956/53311/380698	41
mmu05417	Lipid and atherosclerosis - Mus musculus (house mouse)	39/868	217/9773	1.46376e-05	0.000572542	0.000411766	12369/18707/16835/54123/21933/13057/18798/66824/22359/12323/12028/18988/78943/18033/14102/20304/108058/12475/13110/18035/11783/16803/11596/21898/12491/80796/13058/21939/11307/21926/22035/20302/17096/16476/225471/18019/20296/17395/22329	39
mmu04916	Melanogenesis - Mus musculus (house mouse)	23/868	100/9773	1.60555e-05	0.000572542	0.000411766	16590/22410/17311/20890/18798/16842/12323/216795/22178/210044/13618/22173/108058/13190/93897/22422/26427/80796/17342/18976/22413/17199/22421	23
mmu04380	Osteoclast differentiation - Mus musculus (house mouse)	28/868	136/9773	1.87812e-05	0.000572542	0.000411766	18707/13057/14129/12326/12978/20846/14130/19698/18033/14131/13038/22177/21813/18035/18383/14200/20375/246256/16391/17342/18733/21926/16476/18019/21934/16416/12229/14728	28
mmu05169	Epstein-Barr virus infection - Mus musculus (house mouse)	40/868	228/9773	2.05188e-05	0.000572542	0.000411766	14969/100038882/12575/18707/54123/21354/246730/15945/18037/22352/12010/16453/20846/12028/19698/246728/246727/18033/27015/14102/21929/14961/23960/18035/19106/11783/15039/15040/23961/16391/21939/14960/21926/17096/12495/19668/16476/12229/14991/72090	40
mmu05164	Influenza A - Mus musculus (house mouse)	33/868	174/9773	2.1337e-05	0.000572542	0.000411766	14969/71586/18707/58185/54123/246730/21933/17858/17857/15945/66824/20846/12028/217069/246728/246727/18033/14102/14961/20304/170743/23960/18035/19106/11783/142980/21898/23961/16391/14960/21926/22035/20296	33
mmu05133	Pertussis - Mus musculus (house mouse)	19/868	77/9773	3.05733e-05	0.000721069	0.000518585	12369/12259/66824/12263/18033/12260/12475/12258/12268/21898/80796/50909/16362/21926/16414/16476/225471/16409/20311	19
mmu04668	TNF signaling pathway - Mus musculus (house mouse)	25/868	118/9773	3.13508e-05	0.000721069	0.000518585	12369/18707/16182/15945/16878/15953/56532/18033/74568/14102/21929/20304/21938/16449/11796/18035/16168/26427/16362/21926/16476/20296/17395/20311/22329	25
mmu04151	PI3K-Akt signaling pathway - Mus musculus (house mouse)	56/868	367/9773	3.64815e-05	0.000781572	0.000562098	12824/12575/18707/12842/16590/12841/13638/17311/12843/16002/16453/12978/13836/18033/20750/16398/14745/68553/16188/16000/21923/17295/16420/108079/66066/21826/16401/26427/269643/83490/15370/13685/21898/14702/16194/54635/12834/21687/16775/381810/12833/14708/12986/14164/17863/18188/12839/12840/16542/14600/64337/50791/16416/18595/14254/30955	56
mmu04514	Cell adhesion molecules - Mus musculus (house mouse)	33/868	179/9773	3.88359e-05	0.000781572	0.000562098	14969/12519/20970/11658/53321/18007/58998/319504/14961/67374/20612/12490/15039/15040/16401/20345/20343/19264/21939/14960/207683/12524/16414/18613/16409/12558/19274/83964/58187/14991/22329/12562/69524	33
mmu04060	Cytokine-cytokine receptor interaction - Mus musculus (house mouse)	47/868	294/9773	4.80714e-05	0.00091053	0.000654843	245527/21936/23886/16181/16182/21933/20305/15945/11482/13608/16878/12978/11481/14102/20304/21938/21813/12774/16188/12983/16168/16994/18383/17329/56744/12777/14561/16194/21939/55985/21926/22035/20302/12768/12986/14563/21944/12772/14600/21934/12803/20296/56221/16847/14566/20311/209590	47
mmu04061	Viral protein interaction with cytokine and cytokine receptor - Mus musculus (house mouse)	21/868	95/9773	6.92614e-05	0.00123553	0.000888581	16182/21933/20305/15945/12978/20304/21938/12774/17329/56744/12777/16194/55985/21926/22035/20302/12768/12772/20296/56221/20311	21
mmu04115	p53 signaling pathway - Mus musculus (house mouse)	18/868	75/9773	7.2904e-05	0.00123553	0.000888581	12450/58801/13663/12575/66940/21933/67874/20724/22401/29870/12028/16009/14102/230784/16000/11783/30954/107831	18
mmu05217	Basal cell carcinoma - Mus musculus (house mouse)	16/868	63/9773	8.81759e-05	0.00141963	0.00102098	12575/22410/19207/14632/20890/19206/16842/12028/216795/27015/93897/23805/22422/22413/20423/22421	16
mmu05144	Malaria - Mus musculus (house mouse)	15/868	57/9773	9.40425e-05	0.00143622	0.00103291	12520/100503605/17295/15122/21826/21898/12491/21939/21926/110257/16414/18613/71683/20296/22329	15
mmu05140	Leishmaniasis - Mus musculus (house mouse)	17/868	70/9773	9.81266e-05	0.00143622	0.00103291	14969/13057/14129/20846/18033/14131/14961/18035/16401/246256/21898/13058/14960/21926/16414/16476/16409	17
mmu05165	Human papillomavirus infection - Mus musculus (house mouse)	53/868	359/9773	0.000141844	0.00198581	0.00142818	100038882/231655/12824/23962/12575/18707/12842/12841/22410/17858/20890/17857/242341/12843/20846/12028/18033/20750/216795/14102/16398/76252/16449/68553/19106/93897/15039/21923/15040/16420/23805/21826/16401/22422/26427/269643/142980/13685/16391/11974/15208/12834/16362/21926/22413/16775/12833/19668/12839/12840/22421/16416/14991	53
mmu04512	ECM-receptor interaction - Mus musculus (house mouse)	19/868	89/9773	0.000245546	0.00329441	0.0023693	12824/12842/12841/12843/20750/16398/68553/21923/16420/242022/21826/16401/12491/12834/16775/12833/12839/12840/16416	19
mmu05150	Staphylococcus aureus infection - Mus musculus (house mouse)	24/868	128/9773	0.000329293	0.00424129	0.00305029	14969/12259/12628/14129/16670/14130/12263/16665/12260/14131/14961/12268/246256/20345/50909/16660/14960/16673/16414/14962/16409/320864/16669/71888	24
mmu05202	Transcriptional misregulation in cancer - Mus musculus (house mouse)	36/868	226/9773	0.000386455	0.00462882	0.003329	12575/12393/14129/12978/12028/16009/18033/27015/18507/21813/12475/11796/16000/17295/21417/20375/18647/214162/17342/21939/15446/11864/18505/12524/53623/18791/269397/17260/16409/80859/18509/14247/27140/17395/13876/14254	36
mmu05162	Measles - Mus musculus (house mouse)	26/868	145/9773	0.000393645	0.00462882	0.003329	71586/18707/54123/246730/17858/17857/16453/20846/14130/12028/246728/246727/18033/14102/21929/170743/23960/18035/19106/11783/21898/23961/16391/170786/16476/69165	26
mmu04148	Efferocytosis - Mus musculus (house mouse)	28/868	161/9773	0.000402506	0.00462882	0.003329	78070/12369/228432/19128/12259/19015/12323/17304/19329/12260/16889/22174/108058/11689/233571/13609/14456/11596/18263/12491/192187/18613/71345/18442/18019/16416/319520/107831	28
mmu05205	Proteoglycans in cancer - Mus musculus (house mouse)	33/868	204/9773	0.000503406	0.00557177	0.00400716	12575/18707/12842/22410/20890/19206/12843/16002/17390/12323/216795/14102/16398/12512/108058/16000/93897/17295/22422/13039/21898/15163/17532/22160/21926/22413/17022/20423/16542/22421/12389/16416/17395	33
mmu00350	Tyrosine metabolism - Mus musculus (house mouse)	11/868	40/9773	0.00053043	0.00557177	0.00400716	22178/14085/22173/13190/109731/67689/12846/11532/237940/13195/71872	11
mmu05152	Tuberculosis - Mus musculus (house mouse)	30/868	180/9773	0.000536413	0.00557177	0.00400716	14969/14129/242341/20846/14130/12323/12028/13040/18033/14131/14961/108058/12475/11783/18779/16803/246256/108960/21898/80796/14127/14960/21926/170786/17534/16414/16409/16411/16985/69165	30
mmu04621	NOD-like receptor signaling pathway - Mus musculus (house mouse)	34/868	216/9773	0.000691086	0.00695405	0.00500128	14469/54123/15944/246730/55932/28240/229900/13057/18798/66824/229898/20846/56532/54396/246728/15951/246727/18033/21929/20304/23960/11796/18035/71914/21898/23961/16391/13058/22368/21926/16476/20296/17948/17951	34
mmu05160	Hepatitis C - Mus musculus (house mouse)	28/868	167/9773	0.000736359	0.00718508	0.00516743	12520/12575/18707/16835/58185/54123/15957/246730/17858/17857/15945/20846/12028/246728/246727/18033/14102/23960/18035/19106/11783/667373/269643/142980/23961/16391/21926/58187	28
mmu04062	Chemokine signaling pathway - Mus musculus (house mouse)	31/868	193/9773	0.000830887	0.00786899	0.00565929	18707/20305/18798/15945/16453/20846/19229/18033/210044/15162/20304/12774/18035/66066/17329/56744/12777/14702/55985/20302/12768/17096/14708/12772/64337/20296/56221/20311/19354/216148/30955	31
mmu04064	NF-kappa B signaling pathway - Mus musculus (house mouse)	20/868	107/9773	0.0010464	0.00962688	0.00692355	245527/13608/19698/217069/18033/21929/12475/11796/18035/16994/16803/21898/18761/21939/21926/17096/225471/21934/12229/22329	20
mmu04015	Rap1 signaling pathway - Mus musculus (house mouse)	33/868	214/9773	0.00118019	0.0105562	0.00759189	18707/51791/16590/13638/17311/18760/18798/12978/13836/217692/210044/14745/16000/17295/80796/54635/17532/21687/23880/16414/381810/14164/110351/16409/16542/54519/50791/16416/18595/11541/14254/19354/14810	33
mmu05415	Diabetic cardiomyopathy - Mus musculus (house mouse)	33/868	217/9773	0.00149871	0.0130428	0.00938028	333182/18707/12842/17722/13057/18798/12843/12825/17390/12323/17721/17710/17711/18033/17718/17717/108058/17708/21813/17716/17709/17719/17705/69875/14584/11596/12491/13058/230075/12866/17395/17706/19354	33
mmu00480	Glutathione metabolism - Mus musculus (house mouse)	15/868	73/9773	0.00161884	0.0137078	0.00985848	16790/14778/20603/211666/14598/225884/14865/69590/93673/18263/14862/14776/14860/67305/14871	15
mmu05143	African trypanosomiasis - Mus musculus (house mouse)	10/868	39/9773	0.00169792	0.0137078	0.00985848	18798/14102/100503605/15122/21926/110257/16775/230899/385643/22329	10
mmu04210	Apoptosis - Mus musculus (house mouse)	23/868	135/9773	0.00170283	0.0137078	0.00985848	12369/58801/18707/53857/21933/13036/12028/13040/78943/18033/14102/13038/13032/235587/11796/16188/12983/18035/11783/13039/21926/22035/16476	23
mmu04510	Focal adhesion - Mus musculus (house mouse)	31/868	202/9773	0.00177395	0.0138078	0.00993039	12824/18707/12842/12841/12843/20750/16398/68553/11796/16000/98932/21923/170736/17295/16420/21826/16401/54635/12834/16775/12833/16476/12839/12840/16542/12389/16416/18595/14254/19354/216148	31
mmu00601	Glycosphingolipid biosynthesis - lacto and neolacto series - Mus musculus (house mouse)	8/868	27/9773	0.00180101	0.0138078	0.00993039	14594/14345/26879/54613/20443/20449/239559/93961	8
mmu04360	Axon guidance - Mus musculus (house mouse)	28/868	181/9773	0.00256869	0.0192353	0.0138338	20353/19649/18707/13638/11854/19206/18007/20360/20361/18846/12323/235611/13836/22063/54712/270190/108058/231148/98932/17295/20358/223881/13848/20423/18019/20562/214968/19354	28
mmu04974	Protein digestion and absorption - Mus musculus (house mouse)	19/868	108/9773	0.00286055	0.0209341	0.0150555	12824/12842/72461/12841/12822/12843/77018/12825/12815/53867/68553/12834/107581/69700/12833/12839/17380/12840/373864	19
mmu04933	AGE-RAGE signaling pathway in diabetic complications - Mus musculus (house mouse)	18/868	101/9773	0.0031549	0.0225751	0.0162357	18707/12842/18802/18798/12843/20846/12825/17390/12028/18033/21813/21824/11596/13058/21926/16476/20296/22329	18
mmu05208	Chemical carcinogenesis - reactive oxygen species - Mus musculus (house mouse)	33/868	229/9773	0.00363185	0.025423	0.0182839	13849/333182/18707/15368/17722/13057/18760/211666/17721/17710/17711/18033/17718/17717/17708/17716/17709/17719/19271/14865/17705/18805/18035/17295/69875/230075/14862/14860/16476/13850/14871/12866/17706	33
mmu04920	Adipocytokine signaling pathway - Mus musculus (house mouse)	14/868	72/9773	0.00390303	0.0263213	0.01893	78070/18037/109648/18033/21938/384783/18035/108079/12491/18761/18976/21926/19017/16847	14
mmu05142	Chagas disease - Mus musculus (house mouse)	18/868	103/9773	0.00392368	0.0263213	0.01893	18707/12259/18798/14676/18033/14102/12260/20304/21813/18035/12062/269643/21898/21926/20302/16476/385643/20296	18
mmu04625	C-type lectin receptor signaling pathway - Mus musculus (house mouse)	19/868	112/9773	0.00434337	0.0285421	0.0205272	18707/66824/20846/19698/18033/13654/18035/16391/80796/14127/17532/16362/21926/170786/16476/18019/16985/69165/17474	19
mmu04926	Relaxin signaling pathway - Mus musculus (house mouse)	21/868	130/9773	0.00506164	0.032597	0.0234434	18707/12842/18798/12843/12825/14676/17390/18033/210044/13618/21813/18035/66066/26427/14702/11475/16476/14708/64337/17395/216148	21
mmu05134	Legionellosis - Mus musculus (house mouse)	12/868	60/9773	0.00576713	0.0364121	0.0261872	12369/66824/18033/12475/18035/11783/21898/21926/16414/16409/17948/17951	12
mmu04662	B cell receptor signaling pathway - Mus musculus (house mouse)	15/868	84/9773	0.0065947	0.0408364	0.0293691	16331/12520/18707/18037/14130/18033/18035/83490/18733/17096/16476/18019/12229/14728/19354	15
mmu04217	Necroptosis - Mus musculus (house mouse)	26/868	177/9773	0.0071799	0.0429615	0.0308975	21933/66824/16453/58203/20846/56532/12323/12028/74568/14102/21929/18783/108058/11796/14325/19106/142980/232440/21898/16391/13058/21926/22035/225471/319172/319176	26
mmu05145	Toxoplasmosis - Mus musculus (house mouse)	18/868	109/9773	0.00720472	0.0429615	0.0308975	14969/16835/15944/16145/20846/54396/18033/14961/12774/11689/11796/18035/21898/21939/14960/21926/16775/30955	18
mmu04921	Oxytocin signaling pathway - Mus musculus (house mouse)	23/868	153/9773	0.00840697	0.0485165	0.0348926	12575/18160/28240/52163/18798/12326/16520/12323/210044/18783/108058/98932/108079/16515/211480/80796/54377/16476/17260/18019/230899/30955/81904	23
mmu04670	Leukocyte transendothelial migration - Mus musculus (house mouse)	19/868	119/9773	0.00843766	0.0485165	0.0348926	18707/13057/19229/17390/21838/67374/98932/16401/13058/16414/18613/16409/83964/58187/17395/22329/19354/12562/69524	19
