# Supplementary material for: Down‐regulation of Shh in the hair follicles of mice during chemotherapy‐induced hair loss is mediated by the JAK/STAT1 signaling pathway
Source: FEBS Open Bio. 2025 Nov 20;16(5):966–78. doi: 10.1002/2211-5463.70160 (PMC13145336; doi:10.1002/2211-5463.70160)
Supplement: Supplementary file 9 — Table S6. List of GSEA result (CYP 12 h versus Control). [file FEB4-16-966-s009.xlsx]

## Sheet: CYP12h vs Control
Table S6 List of GSEA result(CYP 12h vs Control)
NAME	SIZE	ES	NES	NOM p-val	FDR q-val	FWER p-val	RANK AT MAX	LEADING EDGE
HALLMARK_INTERFERON_ALPHA_RESPONSE	92	0.627944	2.20527	0	0	0	5812	tags=61%, list=23%, signal=79%
HALLMARK_INTERFERON_GAMMA_RESPONSE	183	0.582077	2.16154	0	0	0	4756	tags=46%, list=19%, signal=57%
HALLMARK_EPITHELIAL_MESENCHYMAL_TRANSITION	190	0.575401	2.11868	0	0	0	4629	tags=48%, list=18%, signal=58%
HALLMARK_P53_PATHWAY	197	0.571527	2.09917	0	0	0	4835	tags=45%, list=19%, signal=55%
HALLMARK_COAGULATION	110	0.542521	1.92954	0	0	0	4705	tags=45%, list=19%, signal=56%
HALLMARK_INFLAMMATORY_RESPONSE	185	0.517286	1.9075	0	0	0	5808	tags=43%, list=23%, signal=55%
HALLMARK_XENOBIOTIC_METABOLISM	167	0.515074	1.87908	0	0	0	8437	tags=58%, list=34%, signal=87%
HALLMARK_APICAL_JUNCTION	190	0.494112	1.81642	0	0.000510528	0.004	6959	tags=47%, list=28%, signal=64%
HALLMARK_COMPLEMENT	172	0.493554	1.80461	0	0.000453802	0.004	6977	tags=51%, list=28%, signal=70%
HALLMARK_MYOGENESIS	182	0.491431	1.79949	0	0.000510505	0.005	6447	tags=45%, list=26%, signal=60%
HALLMARK_KRAS_SIGNALING_UP	190	0.485847	1.79652	0	0.000556899	0.006	5719	tags=43%, list=23%, signal=55%
HALLMARK_ALLOGRAFT_REJECTION	168	0.47912	1.74996	0	0.000856429	0.009	6514	tags=46%, list=26%, signal=61%
HALLMARK_OXIDATIVE_PHOSPHORYLATION	183	0.469768	1.72164	0	0.00157448	0.019	11302	tags=79%, list=45%, signal=143%
HALLMARK_HYPOXIA	193	0.463333	1.70527	0	0.00160785	0.021	7661	tags=48%, list=30%, signal=68%
HALLMARK_GLYCOLYSIS	193	0.446949	1.65191	0	0.00312673	0.044	9240	tags=56%, list=37%, signal=88%
HALLMARK_IL6_JAK_STAT3_SIGNALING	79	0.476849	1.62974	0.00316456	0.00376769	0.055	8136	tags=51%, list=32%, signal=75%
HALLMARK_PROTEIN_SECRETION	94	0.46016	1.6236	0.00208768	0.00395798	0.062	10975	tags=71%, list=44%, signal=126%
HALLMARK_APICAL_SURFACE	43	0.515853	1.6175	0.00995575	0.0041317	0.066	6423	tags=51%, list=26%, signal=69%
HALLMARK_IL2_STAT5_SIGNALING	190	0.440117	1.60386	0	0.00439341	0.075	7252	tags=45%, list=29%, signal=62%
HALLMARK_APOPTOSIS	157	0.439112	1.59426	0	0.00479029	0.087	3852	tags=26%, list=15%, signal=31%
HALLMARK_PEROXISOME	94	0.458771	1.5903	0.00316122	0.00475663	0.091	9442	tags=64%, list=38%, signal=102%
HALLMARK_ESTROGEN_RESPONSE_EARLY	187	0.432589	1.58492	0	0.00482192	0.097	7566	tags=42%, list=30%, signal=60%
HALLMARK_UV_RESPONSE_UP	148	0.429145	1.56303	0.00305499	0.00659386	0.138	9060	tags=53%, list=36%, signal=83%
HALLMARK_DNA_REPAIR	145	0.429169	1.55075	0.00101523	0.00717457	0.157	10873	tags=67%, list=43%, signal=117%
HALLMARK_ADIPOGENESIS	195	0.410666	1.50535	0	0.0114228	0.252	10990	tags=61%, list=44%, signal=107%
HALLMARK_BILE_ACID_METABOLISM	100	0.427872	1.50149	0.00311526	0.0114952	0.262	9790	tags=56%, list=39%, signal=91%
HALLMARK_ANDROGEN_RESPONSE	95	0.429046	1.48668	0.00520291	0.0134469	0.307	6760	tags=44%, list=27%, signal=60%
HALLMARK_UV_RESPONSE_DN	143	0.400162	1.4474	0.00610998	0.0209586	0.458	2871	tags=22%, list=11%, signal=24%
HALLMARK_FATTY_ACID_METABOLISM	146	0.399878	1.44686	0.00714286	0.0202704	0.458	10485	tags=61%, list=42%, signal=104%
HALLMARK_REACTIVE_OXYGEN_SPECIES_PATHWAY	47	0.450808	1.41902	0.0384615	0.026892	0.572	11259	tags=72%, list=45%, signal=131%
HALLMARK_KRAS_SIGNALING_DN	154	0.389508	1.41745	0.00406918	0.0263513	0.574	7478	tags=38%, list=30%, signal=53%
HALLMARK_HEME_METABOLISM	177	0.383945	1.40175	0.00503525	0.0298265	0.63	8443	tags=46%, list=34%, signal=68%
HALLMARK_PI3K_AKT_MTOR_SIGNALING	101	0.399959	1.40073	0.0228216	0.0290458	0.631	10380	tags=57%, list=41%, signal=97%
HALLMARK_MYC_TARGETS_V1	191	0.375389	1.38831	0.0040404	0.0326309	0.685	13928	tags=81%, list=55%, signal=180%
HALLMARK_E2F_TARGETS	197	0.371433	1.3645	0.00904523	0.0408502	0.764	12482	tags=65%, list=50%, signal=128%
HALLMARK_ESTROGEN_RESPONSE_LATE	180	0.358551	1.31759	0.0212121	0.0665832	0.92	7555	tags=38%, list=30%, signal=54%
HALLMARK_TNFA_SIGNALING_VIA_NFKB	190	0.35044	1.30123	0.0332326	0.0755661	0.948	6455	tags=29%, list=26%, signal=39%
