# Supplementary material for: Down‐regulation of Shh in the hair follicles of mice during chemotherapy‐induced hair loss is mediated by the JAK/STAT1 signaling pathway
Source: FEBS Open Bio. 2025 Nov 20;16(5):966–78. doi: 10.1002/2211-5463.70160 (PMC13145336; doi:10.1002/2211-5463.70160)
Supplement: Supplementary file 10 — Table S7. List of GSEA result(CYP 24 h versus Control). [file FEB4-16-966-s002.xlsx]

## Sheet: CYP 24h vs Control
Table S7 List of GSEA result(CYP 24h vs Control)
NAME	SIZE	ES	NES	NOM p-val	FDR q-val	FWER p-val	RANK AT MAX	LEADING EDGE
HALLMARK_INTERFERON_ALPHA_RESPONSE	92	0.693667	2.606	0	0	0	4080	tags=66%, list=16%, signal=79%
HALLMARK_INTERFERON_GAMMA_RESPONSE	183	0.598468	2.44441	0	0	0	6332	tags=63%, list=25%, signal=84%
HALLMARK_OXIDATIVE_PHOSPHORYLATION	183	0.590456	2.39691	0	0	0	8028	tags=72%, list=32%, signal=105%
HALLMARK_P53_PATHWAY	197	0.569899	2.35818	0	0	0	5610	tags=49%, list=22%, signal=62%
HALLMARK_XENOBIOTIC_METABOLISM	167	0.551604	2.21269	0	0	0	6457	tags=50%, list=26%, signal=66%
HALLMARK_COAGULATION	110	0.559849	2.17549	0	0	0	5012	tags=51%, list=20%, signal=63%
HALLMARK_EPITHELIAL_MESENCHYMAL_TRANSITION	190	0.522482	2.12724	0	0	0	4375	tags=44%, list=17%, signal=53%
HALLMARK_ADIPOGENESIS	195	0.520007	2.12158	0	0	0	8053	tags=57%, list=32%, signal=84%
HALLMARK_ALLOGRAFT_REJECTION	168	0.515425	2.07411	0	0	0	7177	tags=52%, list=29%, signal=73%
HALLMARK_GLYCOLYSIS	193	0.504822	2.04219	0	0	0	6721	tags=52%, list=27%, signal=71%
HALLMARK_APOPTOSIS	157	0.499568	1.99954	0	0	0	4396	tags=36%, list=17%, signal=44%
HALLMARK_FATTY_ACID_METABOLISM	146	0.499895	1.9883	0	0	0	5945	tags=45%, list=24%, signal=59%
HALLMARK_PROTEIN_SECRETION	94	0.500345	1.88912	0	0.000169963	0.002	8941	tags=63%, list=36%, signal=97%
HALLMARK_COMPLEMENT	172	0.466041	1.88514	0	0.000234014	0.003	7258	tags=54%, list=29%, signal=75%
HALLMARK_APICAL_JUNCTION	190	0.45802	1.85496	0	0.000218413	0.003	7688	tags=49%, list=31%, signal=71%
HALLMARK_INFLAMMATORY_RESPONSE	185	0.460764	1.85437	0	0.000204762	0.003	8354	tags=56%, list=33%, signal=83%
HALLMARK_HYPOXIA	193	0.452083	1.84657	0	0.000254098	0.004	7944	tags=54%, list=32%, signal=79%
HALLMARK_UV_RESPONSE_UP	148	0.4524	1.80894	0	0.000239982	0.004	7330	tags=48%, list=29%, signal=67%
HALLMARK_PEROXISOME	94	0.476409	1.79003	0	0.000571517	0.01	7353	tags=53%, list=29%, signal=75%
HALLMARK_HEME_METABOLISM	177	0.437821	1.78189	0	0.000542941	0.01	6925	tags=44%, list=28%, signal=60%
HALLMARK_DNA_REPAIR	145	0.446219	1.76291	0	0.000668364	0.013	6489	tags=43%, list=26%, signal=58%
HALLMARK_REACTIVE_OXYGEN_SPECIES_PATHWAY	47	0.517773	1.76254	0.00246002	0.000637984	0.013	6767	tags=55%, list=27%, signal=76%
HALLMARK_KRAS_SIGNALING_UP	190	0.429246	1.7522	0	0.000746351	0.016	7185	tags=50%, list=29%, signal=69%
HALLMARK_MYOGENESIS	182	0.43242	1.74452	0	0.000715253	0.016	7361	tags=50%, list=29%, signal=70%
HALLMARK_IL6_JAK_STAT3_SIGNALING	79	0.446865	1.6563	0	0.00245795	0.056	6457	tags=47%, list=26%, signal=63%
HALLMARK_ESTROGEN_RESPONSE_EARLY	187	0.406841	1.64415	0	0.00273438	0.065	5243	tags=34%, list=21%, signal=43%
HALLMARK_IL2_STAT5_SIGNALING	190	0.40483	1.63876	0	0.00275343	0.068	4622	tags=34%, list=18%, signal=42%
HALLMARK_ESTROGEN_RESPONSE_LATE	180	0.400767	1.62476	0	0.00338208	0.087	8409	tags=48%, list=33%, signal=72%
HALLMARK_PI3K_AKT_MTOR_SIGNALING	101	0.419769	1.60559	0.0022805	0.0040708	0.108	8875	tags=48%, list=35%, signal=73%
HALLMARK_MYC_TARGETS_V1	191	0.389638	1.59754	0	0.00436887	0.118	9738	tags=52%, list=39%, signal=84%
HALLMARK_ANDROGEN_RESPONSE	95	0.405477	1.53846	0.00574713	0.00930672	0.241	3353	tags=27%, list=13%, signal=31%
HALLMARK_MTORC1_SIGNALING	194	0.361106	1.47335	0.0031881	0.0178371	0.423	8254	tags=47%, list=33%, signal=69%
HALLMARK_KRAS_SIGNALING_DN	154	0.362216	1.46592	0.00768386	0.0186315	0.447	5623	tags=30%, list=22%, signal=38%
HALLMARK_BILE_ACID_METABOLISM	100	0.385687	1.45865	0.0136209	0.0194359	0.477	9332	tags=52%, list=37%, signal=82%
HALLMARK_UV_RESPONSE_DN	143	0.333919	1.31218	0.0451045	0.0760853	0.95	6273	tags=34%, list=25%, signal=44%
