# Supplementary material for: Down‐regulation of Shh in the hair follicles of mice during chemotherapy‐induced hair loss is mediated by the JAK/STAT1 signaling pathway
Source: FEBS Open Bio. 2025 Nov 20;16(5):966–78. doi: 10.1002/2211-5463.70160 (PMC13145336; doi:10.1002/2211-5463.70160)
Supplement: Supplementary file 11 — Table S8. The raw mRNA expression data (fragments per kilobase of transcript per million mapped reads) of different JAK kinases. [file FEB4-16-966-s005.xlsx]

## Sheet: Sheet1
Table S8 The raw mRNA expression data (FPKM) of different JAK kinases
Gene	FPKM
	0h-1	0h-2	0h-3	12h-1	12h-2	12h-3	24h-1	24h-2	24h-3
Jak1	12.5441	12.8223	13.2672	8.996	12.1513	9.63229	15.0709	13.007	10.8537
Jak2	6.7497	6.72382	7.30175	3.23236	5.20617	5.55421	4.53424	4.26521	3.82613
Jak3	0.462063	0.255835	0.422172	0.839294	1.8866	1.19989	1.62987	2.03387	1.5699
Tyk2	8.78458	8.9239	9.95047	8.01938	9.98161	9.73742	8.13057	11.1641	10.6839
